# Supplementary material for: Comprehensive Flux Modeling of Chlamydia trachomatis Proteome and qRT-PCR Data Indicate Biphasic Metabolic Differences Between Elementary Bodies and Reticulate Bodies During Infection
Source: Front Microbiol. 2019 Oct 15;10:2350. doi: 10.3389/fmicb.2019.02350 (PMC6803457; doi:10.3389/fmicb.2019.02350)
Supplement: FILE S1 — Genes and reactions with annotations used in the construction of the metabolic model. It includes the gene names of Ct, reaction numbers according to KEGG, EC numbers, reversibility of the reaction, and all annotations. [file Data_Sheet_1.ZIP › S5_flux_result.csv]

#	Activity	Flux sum	Reversible?	Pathlength	Reactions	Net reaction	EB1	EB2	EB3	RB1	RB2	RB3	EBRB1	EBRB2	EBRB3	AVE_EB	AVE_RB	AVE_EBRB
P1	1	1	TRUE	1	(1 C04_01_03_R00722_EC_2.7.4.6)	ATP + IDP = ADP + ITP	0.177313843	0.146853413	0.135364809	0.42461793	0.54197341	0.49354417	0.34118738	0.389090751	0.35432652	0.153177355	0.486711837	0.361534884
P2	1	2	TRUE	2	(1 C05_01_11_R02340_EC_4.2.1.20) (1 C05_01_13_R02722_EC_4.2.1.20)	Indole + Ser = H2O + Trp	0.015141573	0.010315483	0.154653701	0.05917727	0.02409953	0.03530712	0.042411632	0.019466925	0.09785499	0.060036919	0.039527973	0.053244515
P3	1	7	TRUE	4	(2 C05_01_09_R00694_EC_2.6.1.57) (-2 C05_01_10_R00734_EC_2.6.1.57) (2 D05_01_02_R01373) (-1 D05_01_03)	2 H+ + NADH + NADPH + 2 Tyr = 2 H2O + NAD+ + NADP+ + 2 Phe	-0.012580338	-0.01160527	-0.023913445	-0.0037358	-0.0075879	-0.0064724	-0.008923943	-0.010928067	-0.0157164	-0.016033017	-0.005932033	-0.011856136
P4	1	2	TRUE	2	(1 C04_01_10_R00330_EC_2.7.4.6) (-1 C04_01_21_R00200_EC_2.7.1.40)	2 ADP + 2 GTP = 2 ATP + 2 GDP	-0.544921409	-0.536417268	-0.390187272	-0.0885622	-0.1742082	-0.0300736	-0.344491067	-0.40259834	-0.2130962	-0.49050865	-0.097614667	-0.320061869
P5	1	14	TRUE	9	(1 C01_01_07_R02740_EC_5.3.1.9) (1 C01_01_09_R01070_EC_4.1.2.13) (-1 C01_02_02_R01015_EC_5.3.1.1) (2 C01_02_03_R01061_EC_1.2.1.12) (2 C01_02_04_R01512_EC_2.7.2.3) (2 C01_02_05_R01518_EC_5.4.2.11) (2 C01_02_06_R00658_EC_4.2.1.11) (1 C01_04_01_R02073_EC_2.7.1.90) (-2 C04_01_10_R00330_EC_2.7.4.6)	2P + G6P + 4 GDP + 2 NAD+ + Orthophosphate = 4 GTP + 2 H+ + 2 H2O + 2 NADH + 2 Pyr	-0.039359159	-0.03356961	0.025432191	0.04074202	-0.1380784	0.06450169	0.002465314	-0.096913038	0.05017567	0.09836096	0.24332211	0.149554022
P6	1	1	FALSE	1	(1 C01_07_01_R_GDC)	Gly = NH3	0.138771635	0.157004322	0.166187364	0.13316451	0.0806685	0.05431889	0.151652112	0.135225136	0.11466458	0.153987774	0.089383967	0.133847276
P7	1	1	FALSE	1	(1 C03_02_02_R00086_EC_3.6.3.14)	ATP + H2O = ADP + Orthophosphate	0.057681045	0.006168794	0.091208843	0.00914812	3.81E-04	0.01076542	0.03626951	0.003743329	0.05187037	0.051686227	0.006764847	0.030627736
P8	1	1	FALSE	1	(1 C04_01_09_R00439_EC_2.7.7.8)	Orthophosphate + RNA_ex = GDP + RNA	0.238830173	0.326876313	0.155698194	0.16320397	0.27362159	0.17404577	0.222777336	0.341017346	0.17894919	0.240468227	0.203623777	0.247581291
P9	1	1	FALSE	1	(1 C04_01_11_R00441_EC_2.7.7.6)	GTP + RNA = 2P + RNA_ex	0.783532698	1	0.838252816	1	0.73126953	1	1	0.983699528	1	0.873928505	0.910423177	0.994566509
P10	1	1	FALSE	1	(1 C04_01_16_R01126_EC_3.1.3.5)	H2O + IMP = Inosine + Orthophosphate	0.153123707	0.118095902	0.164643835	0.01835754	0.14822552	0.02623249	0.092849385	0.150995563	0.09758154	0.145287815	0.06427185	0.113808829
P11	1	1	FALSE	1	(1 C04_01_22_R00437_EC_2.7.7.8)	Orthophosphate + RNA_ex = ADP + RNA	0.238830173	0.326876313	0.155698194	0.16320397	0.27362159	0.17404577	0.222777336	0.341017346	0.17894919	0.240468227	0.203623777	0.247581291
P12	1	1	FALSE	1	(1 C04_01_23_R00435_EC_2.7.7.6)	ATP + RNA = 2P + RNA_ex	0.783532698	1	0.838252816	1	0.73126953	1	1	0.983699528	1	0.873928505	0.910423177	0.994566509
P13	1	1	FALSE	1	(1 C04_02_01_R02016_EC_1.8.1.9)	H+ + NADPH + Thioredoxin_disulfide = NADP+ + Thioredoxin	0.716884557	0.764063393	0.738008701	0.41189068	1	0.4619619	0.623519036	1	0.63739958	0.739652217	0.624617527	0.753639539
P14	1	1	FALSE	1	(1 C04_02_07_R00442_EC_2.7.7.6)	CTP + RNA = 2P + RNA_ex	0.783532698	1	0.838252816	1	0.73126953	1	1	0.983699528	1	0.873928505	0.910423177	0.994566509
P15	1	1	FALSE	1	(1 C04_02_27_R01569_EC_3.1.3.5)	H2O + dTMP = Orthophosphate + Thymidine	0.153123707	0.118095902	0.164643835	0.01835754	0.14822552	0.02623249	0.092849385	0.150995563	0.09758154	0.145287815	0.06427185	0.113808829
P16	1	1	FALSE	1	(1 C06_01_01_R00899_EC_3.4.11.1)	Cysteinyl-glycine + H2O = Cys + Gly	1	0.99874395	1	0.17116275	0.33094412	0.30710805	0.636072894	0.757634324	0.67850476	0.999581317	0.269738307	0.690737326
P17	1	1	FALSE	1	(1 C09_06_09_R00161_EC_2.7.7.2)	ATP + FMN = 2P + FAD	0	0	0	0	0	0	0	0	0	0	0	0
P18	1	1	FALSE	1	(1 C09_07_09_R10124_EC_2.3.1.47)	Ala + Pimeloyl-ACP = 8-Amino-7-oxononanoate + ACP + CO2	8.82E-04	0	0.001669975	0.00166013	0	0.00399918	0.001435423	0	0.00315775	0.000850741	0.001886437	0.001531058
P19	1	2	FALSE	2	(1 C04_01_14_R02720_EC_3.6.1.66) (1 C04_01_15_R02719_EC_3.1.3.5)	2 H2O + XTP = 2P + Orthophosphate + Xanthosine	0.093685115	0.064675796	0.093778575	0.02591266	0.15957319	0.04612803	0.065312536	0.126823674	0.07369229	0.084046496	0.077204627	0.0886095
P20	1	3	FALSE	3	(1 C09_06_01_R00425_EC_3.5.4.25) (1 C09_06_02_R03459_EC_3.5.4.26) (1 C09_06_03_R03458_EC_1.1.1.193)	GTP + 4 H2O + NADP+ = 2P + 5-Amino-6-5-P-D-ribitylamino-uracil + Formate + H+ + NADPH + NH3	0	0	0	0	0	0	0	0	0	0	0	0
P21	1	2	FALSE	2	(-1 C04_01_01_R03530_EC_2.7.4.6) (1 C04_01_02_R03531_EC_3.6.1.66)	ADP + H2O + dITP = 2P + ATP + dIDP	0	0	0	0	0	0	0	0	0	0	0	0
P22	1	2	FALSE	2	(-1 C04_01_12_R00332_EC_2.7.4.8) (1 C04_01_13_R01227_EC_3.1.3.5)	ADP + GDP + H2O = ATP + Guanosine + Orthophosphate	0	0	0	0	0	0	0	0	0	0	0	0
P23	1	5	FALSE	5	(1 C05_06_01_R01088_EC_1.4.1.9) (1 C05_06_02_R07601_EC_1.2.4.4) (1 C05_06_03_R07602_EC_1.2.4.4) (1 R01698_EC_1.8.1.4) (1 R04097_EC_2.3.1.168)	CoA + H2O + Leu + 2 NAD+ = CO2 + 2 H+ + Methylbutanoyl-CoA + 2 NADH + NH3	0.13133369	0.143991908	0.159642075	0.08419228	0.06453717	0.06939419	0.119288547	0.118700767	0.12014584	0.144989224	0.07270788	0.119378385
P24	1	3	FALSE	3	(1 C01_04_02_R01818_EC_5.4.2.8) (1 D01_04_01_R00883_EC_2.7.7.13) (1 D01_04_02)	GDP + M6P = N-glycan + Orthophosphate	0.117333947	0.145321411	0.056872812	0.00867848	0.08244602	0.01089268	0.068026099	0.129542372	0.03477099	0.10650939	0.034005727	0.077446487
P25	1	2	FALSE	2	(1 C01_06_06_R05196_EC_2.4.1.25) (1 D01_06_02_R02112_EC_3.2.1.1)	Glycogen = Dextrin + Glc	0	0	0	0	0	0	0	0	0	0	0	0
P26	1	3	FALSE	3	(1 C01_06_05_R11261_EC_3.2.1.68) (1 C01_06_06_R05196_EC_2.4.1.25) (1 D01_06_01_R11262_EC_3.2.1.-)	Glycogen + 2 H2O = Glc	0.02362082	0.044061707	0.008309299	0.0026553	0.0015102	7.00E-04	0.014220655	0.026056114	0.00456254	0.025330609	0.001621833	0.014946436
P27	1	23	FALSE	6	(8 C10_01_02_R04109_EC_1.2.1.70) (8 C10_01_03_R02272_EC_5.4.3.8) (4 C10_01_04_R00036_EC_4.2.1.24) (1 C10_01_05_R00084_EC_2.5.1.61) (1 C10_01_07_R03166) (1 C10_01_09_R04971)	8 Glutamyl-tRNA + 2 H+ + 8 NADPH = 8 H2O + 8 NADP+ + 4 NH3 + Uroporphyrin_I + 8 tRNA(Glu)	0	0	0	0	0	0	0	0	0	0	0	0
P28	1	23	FALSE	6	(8 C10_01_02_R04109_EC_1.2.1.70) (8 C10_01_03_R02272_EC_5.4.3.8) (4 C10_01_04_R00036_EC_4.2.1.24) (1 C10_01_05_R00084_EC_2.5.1.61) (1 C10_01_06_R03165_EC_4.2.1.75) (1 C10_01_14_R03195)	8 Glutamyl-tRNA + 2 H+ + 8 NADPH = 8 H2O + 8 NADP+ + 4 NH3 + Uroporphyrin_III + 8 tRNA(Glu)	0	0	0	0	0	0	0	0	0	0	0	0
P29	1	24	FALSE	7	(8 C10_01_02_R04109_EC_1.2.1.70) (8 C10_01_03_R02272_EC_5.4.3.8) (4 C10_01_04_R00036_EC_4.2.1.24) (1 C10_01_05_R00084_EC_2.5.1.61) (1 C10_01_06_R03165_EC_4.2.1.75) (1 C10_01_10_R03197_EC_4.1.1.37) (1 C10_01_15_R04178_EC_1.3.3.15)	8 Glutamyl-tRNA + 8 H+ + 8 NADPH + 3 O2 = 4 CO2 + Coproporphyrin_III + 8 H2O + 3 H2O2 + 8 NADP+ + 4 NH3 + 8 tRNA(Glu)	0.012270794	0.003204	0.012411667	0.00398026	0	0.00688047	0.008894195	6.08E-04	0.01020354	0.009295487	0.003620243	0.006568647
P30	1	26	FALSE	9	(8 C10_01_02_R04109_EC_1.2.1.70) (8 C10_01_03_R02272_EC_5.4.3.8) (4 C10_01_04_R00036_EC_4.2.1.24) (1 C10_01_05_R00084_EC_2.5.1.61) (1 C10_01_06_R03165_EC_4.2.1.75) (1 C10_01_10_R03197_EC_4.1.1.37) (1 C10_01_11_R03220_EC_1.3.98.3) (1 C10_01_12_R03222_EC_1.3.3.4) (1 C10_01_13_R00310_EC_4.99.1.1)	Fe2+ + 8 Glutamyl-tRNA + 6 H+ + 8 NADPH + 4 O2 = 6 CO2 + 10 H2O + 3 H2O2 + Heme + 8 NADP+ + 4 NH3 + 8 tRNA(Glu)	0.00678268	0.002204097	0.008264294	0.00199013	0.01948805	0.00344023	0.004794635	0.012230875	0.00613131	0.005750357	0.008306137	0.00771894
P31	1	3	FALSE	3	(1 C04_02_24_R00378_EC_2.7.7.7) (-1 C04_02_25_R02093_EC_2.7.4.6) (-1 C04_02_26_R02094_EC_2.7.4.9)	2 ATP + DNA + dTMP = 2P + 2 ADP + DNA_ex	0	0	0	0	0	0	0	0	0	0	0	0
P32	1	3	FALSE	3	(-1 C04_02_19_R02331_EC_2.7.4.6) (1 C04_02_20_R02100_EC_3.6.1.23) (-1 C04_02_21_R02098_EC_2.7.4.9)	2 ATP + H2O = 2P + 2 ADP	0.170239109	0.131326161	0.148595664	0.42914183	0.69188973	0.43663971	0.340007638	0.46460853	0.32789479	0.150053645	0.519223757	0.377503653
P33	1	13	FALSE	7	(2 C09_02_01_R03504_EC_4.1.2.25) (2 C09_02_04_R03066_EC_2.5.1.15) (1 C09_02_05_R02235_EC_1.5.1.3) (2 C09_06_01_R00425_EC_3.5.4.25) (2 R02237_EC_6.3.2.17) (2 R04621_EC_3.6.1.-) (2 R11072_EC_4.2.1.160)	2 ATP + 2 GTP + 2 Glu + NAD+ + NADP+ + 2 Orthophosphate + 2 PABA = 4 2P + 2 ADP + 2 Folate + 2 Formate + 2 Glycolaldehyde + 2 H+ + NADH + NADPH	0.140376043	0.333894415	0.153498728	0.19276769	0.13656405	0.14383886	0.187020283	0.267881019	0.16030658	0.209256396	0.157723533	0.205069294
P34	1	2	FALSE	2	(1 C01_01_08_R04779_EC_2.7.1.11) (-1 C01_04_01_R02073_EC_2.7.1.90)	ATP + Orthophosphate = 2P + ADP	0.31759692	0.250317906	0.395722457	0.07751206	0.10344008	0.14221646	0.21542914	0.20143497	0.28051172	0.321212428	0.107722867	0.23245861
P35	1	2	FALSE	2	(1 C01_06_07_R01821_EC_2.4.1.1) (1 D01_02_01_R00959_EC_5.4.2.2)	Glycogen + Orthophosphate = G6P	0.086159276	0.119774967	0.068157752	0.03096208	0.01575478	0.012204	0.064196954	0.077387152	0.04117673	0.091363998	0.019640287	0.060920279
P36	1	4	FALSE	4	(1 C01_06_01_R00948_EC_2.7.7.27) (1 C01_06_02_R02421_EC_2.4.1.21) (1 C01_06_03_R02110_EC_2.4.1.18) (-1 D01_02_01_R00959_EC_5.4.2.2)	ATP + G6P = 2P + 2 ADP + Glycogen	0.055185687	0.039936029	0.053459571	0.01664605	0.06407741	0.01227047	0.039273319	0.058915601	0.033864	0.049527096	0.030997977	0.04401764
P37	1	3	FALSE	3	(1 C01_06_03_R02110_EC_2.4.1.18) (1 C01_06_04_R02111_EC_2.4.1.1) (1 D01_02_01_R00959_EC_5.4.2.2)	Orthophosphate = G6P	0.016149563	0.041156211	0.007803548	0.00715801	0	2.51E-04	0.012817669	0.010209206	0.00404865	0.021703107	0.00246967	0.009025175
P38	1	7	FALSE	4	(2 C09_03_01_R03940_EC_2.1.2.9) (-2 C09_03_02_R00945_EC_2.1.2.1) (1 C09_03_03_R01200_EC_1.5.1.5/3.5.4.9) (2 C09_03_04_R01655_EC_1.5.1.5/3.5.4.9)	2 Met-tRNA + NAD+ + NADP+ + 2 Ser = 2 Gly + 2 H+ + 2 N-Formylmethionyl-tRNA + NADH + NADPH	0	0	0	0	0	0	0	0	0	0	0	0
P39	1	10	FALSE	10	(1 C01_02_08-11_EC_1.2.4.1/1.8.1.4/2.3.1.12) (1 C01_05_03_R00416_EC_2.7.7.23) (1 C01_05_04_R05332_EC_2.7.7.23/2.3.1.157) (-1 C01_05_05_R02060_EC_5.4.2.10) (1 C02_02_04_R01150_EC_6.3.2.4) (1 C02_02_08_R04573_EC_6.3.2.10) (1 C02_02_09_R05629_EC_2.7.8.13) (1 C02_02_10_R05662_EC_2.4.1.227) (1 D02_02_01_EC_3.4.16.4) (1 UndecaprenolK_R05626_EC_2.7.1.66)	3 ATP + Ala + D-GlcN6P + NAD+ + Pyr + UDP-MurNAc-L-Ala-D-Glu-L-Lys + Undecaprenol = 2P + 3 ADP + CO2 + H+ + NADH + 2 Orthophosphate + Peptidoglycan	0	0	0	0	0	0	0	0	0	0	0	0
P40	1	4	FALSE	4	(1 C04_02_09_R00570_EC_2.7.4.6) (1 C04_02_13_R02024_EC_1.17.4.1) (-1 C04_02_14_R02326_EC_2.7.4.6) (1 C04_02_17_R00377_EC_2.7.7.7)	CTP + DNA + Thioredoxin = 2P + DNA_ex + Thioredoxin_disulfide	0	0	0	0	0	0	0	0	0	0	0	0
P41	1	7	FALSE	7	(1 C04_02_09_R00570_EC_2.7.4.6) (1 C04_02_13_R02024_EC_1.17.4.1) (-1 C04_02_14_R02326_EC_2.7.4.6) (1 C04_02_18_R02325_EC_3.5.4.13) (1 C04_02_19_R02331_EC_2.7.4.6) (1 C04_02_21_R02098_EC_2.7.4.9) (1 C04_02_22_R02102_EC_3.1.3.5)	2 ADP + CTP + 2 H2O + Thioredoxin = 2 ATP + Deoxyuridine + NH3 + Orthophosphate + Thioredoxin_disulfide	0.178717607	0.145000198	0.166070668	0.34077632	0.48045934	0.3424096	0.293374306	0.353398156	0.28191481	0.163262824	0.387881753	0.309562424
P42	1	2	FALSE	2	(-1 C04_02_09_R00570_EC_2.7.4.6) (1 C04_02_12_R00440_EC_2.7.7.8)	ATP + Orthophosphate + RNA_ex = ADP + CTP + RNA	0.161488092	0.237596962	0.107540845	0.02057402	0.10038478	0	0.09865578	0.192308542	0.05181772	0.168875299	0.0403196	0.114260681
P43	1	3	FALSE	3	(1 C04_01_20_R02017_EC_1.17.4.1) (1 C04_01_26_R01547_EC_2.7.4.3) (1 C04_01_27_R02088_EC_3.1.3.5)	2 ADP + Thioredoxin = ATP + Deoxyadenosine + Orthophosphate + Thioredoxin_disulfide	0.180969399	0.173154517	0.176661591	0.27126533	0.36135851	0.31559735	0.254320184	0.302435793	0.2716459	0.176928502	0.31607373	0.276133959
P44	1	7	FALSE	4	(1 C04_01_24_R01137_EC_2.7.4.6) (2 C04_01_25_R00375_EC_2.7.7.7) (-2 C04_01_26_R01547_EC_2.7.4.3) (-2 C04_01_27_R02088_EC_3.1.3.5)	3 ATP + 2 DNA + 2 Deoxyadenosine + 2 Orthophosphate = 2 2P + 3 ADP + 2 DNA_ex + 2 H2O	0.052092822	0.046394216	0.042848595	0.14202194	0.14869869	0.15927032	0.110249666	0.110220672	0.1139311	0.047111878	0.149996983	0.111467146
P45	1	3	FALSE	3	(-1 C04_01_06_R02090_EC_2.7.4.8) (-1 C04_01_07_R01968_EC_3.1.3.5) (1 C04_01_08_R02019_EC_1.17.4.1)	ADP + GDP + Thioredoxin = ATP + Deoxyguanosine + Orthophosphate + Thioredoxin_disulfide	0	0	0	0.20262585	0.17311955	0.21010845	0.052076334	0.02692096	0.05745635	0	0.195284617	0.045484548
P46	1	11	FALSE	6	(2 C01_03_01_R00342_EC_1.1.1.37) (2 C01_03_02_R01082_EC_4.2.1.2) (1 C01_03_03_R00408_EC_1.3.5.1/1.3.5.4) (2 C01_03_04_R00405_EC_6.2.1.5) (2 C01_03_05-08_EC1.2.4.2/1.8.1.4/2.3.1.61) (-2 C05_08_01_R00355_EC_2.6.1.1)	2 ADP + FAD + 2 Glu + 2 H2O + 4 NAD+ + 2 Orthophosphate + Quinone = 2 ATP + 2 Asp + FADH2 + 4 H+ + Hydroquinone + 4 NADH	0.074200716	0.078503067	0.093583225	0.04227643	0.03066348	0.0329265	0.064023396	0.059606274	0.06636879	0.082095669	0.035288803	0.06333282
P47	1	2	FALSE	2	(1 C04_02_03_R00443_EC_2.7.7.6) (1 C04_02_28_R00568_EC_3.5.4.13)	CTP + H2O + RNA = 2P + NH3 + RNA_ex	0.341490327	0.423059858	0.369894526	0.46161289	0.31978398	0.45466133	0.450770381	0.422014382	0.44904853	0.378148237	0.4120194	0.440611098
P48	1	3	FALSE	2	(1 C04_02_08_R00571_EC_6.3.4.2) (2 C04_02_28_R00568_EC_3.5.4.13)	2 ATP + Gln + 3 H2O = 2 ADP + Glu + NH3 + 2 Orthophosphate	0	0	0	0	0.00539758	0	0	0	0	0	0.001799193	0
P49	1	2	FALSE	2	(1 C04_01_19_R00127_EC_2.7.4.3) (1 C10_01_01_R05578_EC_6.1.1.17)	2 ATP + Glu + tRNA(Glu) = 2P + 2 ADP + Glutamyl-tRNA	0.30505957	0.233713872	0.209288952	0.12891519	0.19997783	0.17989288	0.238715701	0.246270484	0.20914878	0.249354131	0.1695953	0.231378322
P50	1	3	FALSE	3	(1 C04_01_19_R00127_EC_2.7.4.3) (1 C09_07_10_R01047_EC_6.3.4.15) (1 C09_07_11_R05145_EC_6.3.4.15)	2 ATP + Apo-carboxylase + Biotin = 2P + 2 ADP + Holo-carboxylase	0	0	0	0	0	0	0	0	0	0	0	0
P51	1	17	FALSE	9	(2 C04_01_19_R00127_EC_2.7.4.3) (2 C09_02_01_R03504_EC_4.1.2.25) (2 C09_02_02_R03503_EC_2.7.6.3) (2 C09_02_03_R03067_EC_2.5.1.15) (1 C09_02_05_R02235_EC_1.5.1.3) (2 C09_06_01_R00425_EC_3.5.4.25) (2 R02237_EC_6.3.2.17) (2 R04621_EC_3.6.1.-) (2 R11072_EC_4.2.1.160)	6 ATP + 2 GTP + 2 Glu + 2 H2O + NAD+ + NADP+ + 2 Orthophosphate + 2 PABA = 6 2P + 6 ADP + 2 Folate + 2 Formate + 2 Glycolaldehyde + 2 H+ + NADH + NADPH	0.094729327	0.199890377	0.109695547	0.42348902	0.28593346	0.20995597	0.296223521	0.275304357	0.17679553	0.13477175	0.306459483	0.249441136
P52	1	3	FALSE	3	(1 C04_02_09_R00570_EC_2.7.4.6) (1 C04_02_10_R00512_EC_2.7.4.25) (1 C04_02_11_R00511_EC_3.1.3.5)	2 ADP + CTP + H2O = 2 ATP + Cytidine + Orthophosphate	0.009759907	0.050363235	0	0.05417688	0.18149261	0.05244877	0.03660885	0.131058364	0.00858702	0.020041047	0.09603942	0.058751411
P53	1	9	FALSE	5	(2 C05_01_08_R01731_EC_2.6.1.57) (-2 C05_01_10_R00734_EC_2.6.1.57) (-2 C05_08_01_R00355_EC_2.6.1.1) (-1 D05_01_03) (2 D05_01_04_R00691)	2 H+ + NADH + NADPH + 2 Tyr = 2 H2O + NAD+ + NADP+ + 2 Phe	0.004772453	0.003523589	0	0	0	0	0	0	0	0.002765347	0	0
P54	1	9	FALSE	5	(2 C05_01_08_R01731_EC_2.6.1.57) (-2 C05_01_09_R00694_EC_2.6.1.57) (-2 C05_08_01_R00355_EC_2.6.1.1) (-2 D05_01_02_R01373) (1 D05_01_05)	2 H2O + NAD+ + NADP+ + 2 Phe = 2 H+ + NADH + NADPH + 2 Tyr	0.01735279	0.015128859	0	0	0	0	0	0.001525937	0	0.010827216	0	0.000508646
P55	1	3	FALSE	3	(-1 C09_02_05_R02235_EC_1.5.1.3) (1 C09_02_06_R00937_EC_1.5.1.3) (1 C09_02_07_R00936_EC_1.5.1.3)	no net reaction	0.11883655	0.19568088	0.113568843	0.2009766	0.14350669	0.12261307	0.180235501	0.1927227	0.12800877	0.142695424	0.155698787	0.16698899
P56	1	7	FALSE	5	(1 C09_02_05_R02235_EC_1.5.1.3) (-1 C09_02_07_R00936_EC_1.5.1.3) (2 C09_03_02_R00945_EC_2.1.2.1) (-1 C09_03_03_R01200_EC_1.5.1.5/3.5.4.9) (2 C09_03_05_R02301_EC_6.3.3.2)	2 5-Formyl-THF + 2 ATP + 2 Gly + 2 H2O + NAD+ + NADP+ = 2 ADP + 2 Folate + 2 H+ + NADH + NADPH + 2 Orthophosphate + 2 Ser	0.084431941	0.064524228	0.052662854	0.01415628	0.0399891	0.00823777	0.053533411	0.059422038	0.03112354	0.067206341	0.020794383	0.04802633
P57	1	9	FALSE	6	(1 C09_02_05_R02235_EC_1.5.1.3) (-1 C09_02_07_R00936_EC_1.5.1.3) (2 C09_03_02_R00945_EC_2.1.2.1) (-1 C09_03_03_R01200_EC_1.5.1.5/3.5.4.9) (-2 C09_03_04_R01655_EC_1.5.1.5/3.5.4.9) (2 C09_03_06)	2 5-Formyl-THF + 2 Gly + NAD+ + NADP+ = 2 Folate + 2 H+ + NADH + NADPH + 2 Ser	0	0	0	0	0	0	0	0	0	0	0	0
P58	1	2	FALSE	2	(1 C01_01_07_R02740_EC_5.3.1.9) (1 C01_05_06_R00768_EC_2.6.1.16)	G6P + Gln = D-GlcN6P + Glu	0	0	0	0	0	0	0	0	0	0	0	0
P59	1	3	FALSE	3	(1 C04_02_02_R00438_EC_2.7.7.8) (1 C04_02_05_R00158_EC_2.7.4.22) (1 C04_02_06_R00963_EC_3.1.3.5)	ADP + H2O + RNA_ex = ATP + RNA + Uridine	0.106188975	0.102247624	0.107233904	0.07131104	0.17062909	0.09322915	0.098320435	0.154561773	0.10777143	0.105223501	0.111723093	0.120217879
P60	1	4	FALSE	4	(1 C04_02_02_R00438_EC_2.7.7.8) (1 C04_02_21_R02098_EC_2.7.4.9) (1 C04_02_22_R02102_EC_3.1.3.5) (1 C04_02_23_R02018_EC_1.17.4.1)	ADP + RNA_ex + Thioredoxin = ATP + Deoxyuridine + RNA + Thioredoxin_disulfide	0.012302105	0.021665288	0.005607207	0	0.00301114	0	0	0.014104535	0	0.013191534	0.001003713	0.004701512
P61	1	3	FALSE	3	(1 C04_02_02_R00438_EC_2.7.7.8) (1 C04_02_03_R00443_EC_2.7.7.6) (-1 C04_02_04_R00156_EC_2.7.4.6)	ATP + Orthophosphate = 2P + ADP	0.333045874	0.422278988	0.359730822	0.41359408	0.276684	0.40928194	0.418421658	0.397292868	0.41761397	0.371685228	0.366520007	0.411109499
P62	1	5	FALSE	3	(2 C04_02_02_R00438_EC_2.7.7.8) (-2 C04_02_04_R00156_EC_2.7.4.6) (1 C04_02_08_R00571_EC_6.3.4.2)	4 ATP + Gln + H2O + NH3 + 2 RNA_ex = 4 ADP + 2 CTP + Glu + 2 RNA	0	0	0	0	0	0	0	0	0	0	0	0
P63	1	4	FALSE	4	(1 C04_02_04_R00156_EC_2.7.4.6) (1 C04_02_05_R00158_EC_2.7.4.22) (1 C04_02_06_R00963_EC_3.1.3.5) (1 C04_02_28_R00568_EC_3.5.4.13)	2 ADP + CTP + 2 H2O = 2 ATP + NH3 + Orthophosphate + Uridine	0.114633428	0.103028494	0.117397609	0.11932985	0.21372907	0.13860855	0.130669157	0.179283288	0.13920599	0.11168651	0.15722249	0.149719478
P64	1	5	FALSE	5	(1 C04_02_04_R00156_EC_2.7.4.6) (1 C04_02_21_R02098_EC_2.7.4.9) (1 C04_02_22_R02102_EC_3.1.3.5) (1 C04_02_23_R02018_EC_1.17.4.1) (1 C04_02_28_R00568_EC_3.5.4.13)	2 ADP + CTP + H2O + Thioredoxin = 2 ATP + Deoxyuridine + NH3 + Orthophosphate + Thioredoxin_disulfide	0.020746558	0.022446158	0.015770911	0.02966344	0.04611112	0.03790974	0.028316105	0.038826049	0.02989782	0.019654543	0.037894767	0.032346658
P65	1	14	FALSE	11	(2 C01_02_08-11_EC_1.2.4.1/1.8.1.4/2.3.1.12) (2 C07_01_01_R00742_EC_6.4.1.2) (2 C07_01_02_R01626_EC_2.3.1.39) (1 C09_07_01_R10115_EC_2.3.1.179) (1 C09_07_02_R10116_EC_1.1.1.100) (1 C09_07_03_R10117_EC_4.2.1.59) (1 C09_07_04_R10118_EC_1.3.1.9/1.3.1.10) (1 C09_07_05_R10119_EC_2.3.1.179) (1 C09_07_06_R10120_EC_1.1.1.100) (1 C09_07_07_R10121_EC_4.2.1.59) (1 C09_07_08_R10122_EC_1.3.1.9/1.3.1.10)	2 ATP + 2 H+ + 2 HCO3- + Malonyl-ACP-methyl-ester + 2 NAD+ + 4 NADPH + 2 Pyr = 2 ADP + 4 CO2 + 2 H2O + 2 NADH + 4 NADP+ + 2 Orthophosphate + Pimeloyl-ACP-methyl-ester	0.086467812	0.095986579	0.106240114	0.09216444	0.11391887	0.09561304	0.099817323	0.11903802	0.10866278	0.096231502	0.10056545	0.109172708
P66	1	124	FALSE	36	(18 C01_02_08-11_EC_1.2.4.1/1.8.1.4/2.3.1.12) (18 C07_01_01_R00742_EC_6.4.1.2) (18 C07_01_02_R01626_EC_2.3.1.39) (2 C07_01_04_R04355_EC_2.3.1.179) (2 C07_01_05_R04533_EC_1.1.1.100) (2 C07_01_06_R04428_EC_4.2.1.59) (1 C07_01_07_R04429_EC_1.3.1.9/1.3.1.10) (2 C07_01_08_R04952_EC_2.3.1.179) (2 C07_01_09_R04953_EC_1.1.1.100) (2 C07_01_10_R04954_EC_4.2.1.59) (1 C07_01_11_R04955_EC_1.3.1.9/1.3.1.10) (2…	18 ATP + 2 Acetyl-ACP + 18 H+ + 18 HCO3- + 6 NAD+ + 26 NADPH + 18 Pyr = 18 ADP + 36 CO2 + 4 FA_ex + 18 H2O + 6 NADH + 26 NADP+ + 18 Orthophosphate	0.030797447	0.040934577	0.040584289	0.03594554	0.0428095	0.03225706	0.037358837	0.047516517	0.03903118	0.037438771	0.037004033	0.041302178
P67	1	126	FALSE	36	(20 C01_02_08-11_EC_1.2.4.1/1.8.1.4/2.3.1.12) (18 C07_01_01_R00742_EC_6.4.1.2) (18 C07_01_02_R01626_EC_2.3.1.39) (2 C07_01_03_R01070_EC_2.3.1.180) (2 C07_01_05_R04533_EC_1.1.1.100) (2 C07_01_06_R04428_EC_4.2.1.59) (1 C07_01_07_R04429_EC_1.3.1.9/1.3.1.10) (2 C07_01_08_R04952_EC_2.3.1.179) (2 C07_01_09_R04953_EC_1.1.1.100) (2 C07_01_10_R04954_EC_4.2.1.59) (1 C07_01_11_R04955_EC_1.3.1.9/1.3.1.10) (2…	2 ACP + 18 ATP + 16 H+ + 18 HCO3- + 8 NAD+ + 26 NADPH + 20 Pyr = 18 ADP + 38 CO2 + 4 FA_ex + 18 H2O + 8 NADH + 26 NADP+ + 18 Orthophosphate	0	8.27E-04	0.002296375	0.00337043	0.00871083	0.00745726	0.0016012	0.005378307	0.00547895	0.001041115	0.00651284	0.004152819
P68	1	2	FALSE	2	(1 C05_05_02_R07396_EC_2.6.1.57) (1 C05_05_04_R00895_EC_2.6.1.1)	4-Methylthio-2-oxobutanoate + Cys = Mercaptopyruvate + Methionine-L	0.320321848	0.377959145	0.302210292	0.09470967	0.08796942	0.08686635	0.227652669	0.263220287	0.20212693	0.333497095	0.08984848	0.230999962
P69	1	4	FALSE	4	(-1 C03_01_01_R00858_EC_1.8.1.2) (1 C05_05_03_R02433_EC_2.6.1.1) (-1 C05_05_04_R00895_EC_2.6.1.1) (1 C05_05_06_R04861)	Cysteate + 3 H+ + Mercaptopyruvate + 3 NADPH = Cys + 2 H2O + 3 NADP+ + Pyr + Sulfide	0.006148112	0.009892007	0.039081219	0.02875788	0.02641194	0.03574831	0.02009213	0.020554125	0.0403136	0.018373779	0.030306043	0.026986618
P70	1	20	FALSE	20	(1 C01_02_08-11_EC_1.2.4.1/1.8.1.4/2.3.1.12) (1 C01_05_03_R00416_EC_2.7.7.23) (1 C01_05_04_R05332_EC_2.7.7.23/2.3.1.157) (-1 C01_05_05_R02060_EC_5.4.2.10) (1 C02_02_01_R03193_EC_6.3.2.8) (1 C02_02_02_R02783_EC_6.3.2.9) (1 C02_02_03_R02788_EC_6.3.2.13) (1 C02_02_04_R01150_EC_6.3.2.4) (1 C02_02_05_R04617_EC_6.3.2.10) (1 C02_02_06_R05630_EC_2.7.8.13) (1 C02_02_07_R05032_EC_2.4.1.227) (1 C05_04_01_R0…	7 ATP + 2 Ala + Asp + Cys + D-GlcN6P + Glu + H+ + NAD+ + 2 NADPH + 2 Pyr + UDP-MurNAc + Undecaprenol = 2P + 7 ADP + CO2 + H2O + Mercaptopyruvate + NADH + 2 NADP+ + 6 Orthophosphate + Peptidoglycan	0.009922296	0.011786581	0.01938686	0.03897603	0.07207841	0.04509859	0.027884413	0.047312009	0.03588603	0.013698579	0.05205101	0.037027484
P71	1	8	FALSE	5	(2 C04_01_04_R00376_EC_2.7.7.7) (1 C04_01_05_R01857_EC_2.7.4.6) (2 C04_01_06_R02090_EC_2.7.4.8) (2 C04_01_07_R01968_EC_3.1.3.5) (1 C04_01_10_R00330_EC_2.7.4.6)	2 ATP + 2 DNA + 2 Deoxyguanosine + 2 GTP + 2 Orthophosphate = 2 2P + 2 ADP + 2 DNA_ex + 2 GDP + 2 H2O	0.171040496	0.161391819	0.165330039	0.16909724	0.22473608	0.20210921	0.189803155	0.218792877	0.20007223	0.165920785	0.19864751	0.202889421
P72	1	21	FALSE	6	(2 C01_02_07_R00200_EC_2.7.1.40) (-1 C04_01_05_R01857_EC_2.7.4.6) (13 C04_01_10_R00330_EC_2.7.4.6) (-1 C04_01_24_R01137_EC_2.7.4.6) (2 C04_02_04_R00156_EC_2.7.4.6) (2 C04_02_09_R00570_EC_2.7.4.6)	21 ADP + 24 GTP + 2 IDP = 21 ATP + 24 GDP + 2 ITP	0.082512813	0.078416767	0.076432433	0.04952784	0.05255458	0.05221948	0.073032743	0.074261618	0.0685905	0.079120671	0.051433967	0.071961621
P73	1	15	FALSE	8	(2 C01_02_08-11_EC_1.2.4.1/1.8.1.4/2.3.1.12) (1 C01_05_01_R03191_EC_1.3.1.98) (2 C01_05_02_R00660_EC_2.5.1.7) (2 C01_05_03_R00416_EC_2.7.7.23) (2 C01_05_04_R05332_EC_2.7.7.23/2.3.1.157) (-2 C01_05_05_R02060_EC_5.4.2.10) (2 C04_01_10_R00330_EC_2.7.4.6) (2 C04_02_02_R00438_EC_2.7.7.8)	2 ADP + 2 D-GlcN6P + 4 GTP + NAD+ + NADPH + 4 Pyr + 2 RNA_ex = 2 2P + 2 ATP + 2 CO2 + 4 GDP + NADH + NADP+ + 2 RNA + 2 UDP-MurNAc	0	0	0	0	0	0	0	0	0	0	0	0
P74	1	17	FALSE	9	(2 C01_02_08-11_EC_1.2.4.1/1.8.1.4/2.3.1.12) (1 C01_05_01_R03191_EC_1.3.1.98) (2 C01_05_02_R00660_EC_2.5.1.7) (2 C01_05_03_R00416_EC_2.7.7.23) (2 C01_05_04_R05332_EC_2.7.7.23/2.3.1.157) (-2 C01_05_05_R02060_EC_5.4.2.10) (2 C04_01_10_R00330_EC_2.7.4.6) (2 C04_02_04_R00156_EC_2.7.4.6) (2 C04_02_28_R00568_EC_3.5.4.13)	4 ADP + 2 CTP + 2 D-GlcN6P + 4 GTP + 2 H2O + NAD+ + NADPH + 4 Pyr = 2 2P + 4 ATP + 2 CO2 + 4 GDP + NADH + NADP+ + 2 NH3 + 2 Orthophosphate + 2 UDP-MurNAc	0	0	0	0.04616526	0.02834957	0.04023073	0.0199598	0.00687707	0.01717439	0	0.03824852	0.01467042
P75	1	7	FALSE	4	(1 C01_02_12_R00431_EC_4.1.1.32) (-2 C04_01_21_R00200_EC_2.7.1.40) (-2 C05_05_04_R00895_EC_2.6.1.1) (2 C05_08_01_R00355_EC_2.6.1.1)	2 ADP + 2 Asp + GTP + ITP + 2 Mercaptopyruvate = 2 ATP + 2 CO2 + 2 Cys + GDP + IDP + 2 Pyr	0.162726266	0.179540597	0.114890926	0.00454875	0.04889013	0	0.090226309	0.128984239	0.0550758	0.15238593	0.01781296	0.091428783
P76	1	82	FALSE	16	(4 C01_01_07_R02740_EC_5.3.1.9) (4 C01_01_09_R01070_EC_4.1.2.13) (-4 C01_02_02_R01015_EC_5.3.1.1) (4 C01_04_01_R02073_EC_2.7.1.90) (8 C04_02_11_R00511_EC_3.1.3.5) (8 C08_01_01_R05636_EC_2.2.1.7) (8 C08_01_02_R05688_EC_1.1.1.267) (8 C08_01_03_R05633_EC_2.7.7.60) (8 C08_01_04_R05634_EC_2.7.1.148) (8 C08_01_05_R05637_EC_4.6.1.2) (8 C08_01_06_R08689_EC_1.17.7.1/1.17.1.3) (3 C08_01_07_R05884_EC_1.17.7…	8 ATP + 8 CTP + 16 Ferredoxin-reduced + 4 G6P + 16 H+ + 4 NADH + 12 NADPH + 8 Pyr = 10 2P + 8 ADP + 8 CO2 + 8 Cytidine + 16 Ferredoxin-oxidized + 2 GeranylgeranylPP + 8 H2O + 4 NAD+ + 12 NADP+ + 12 Orthophosphate	0.021029468	0.01171678	0.028829898	0.01902715	0	0.02244329	0.022313711	0.004283412	0.02745365	0.020525382	0.01382348	0.018016924
P77	1	63	FALSE	16	(3 C01_01_07_R02740_EC_5.3.1.9) (3 C01_01_09_R01070_EC_4.1.2.13) (-3 C01_02_02_R01015_EC_5.3.1.1) (3 C01_04_01_R02073_EC_2.7.1.90) (6 C04_02_11_R00511_EC_3.1.3.5) (6 C08_01_01_R05636_EC_2.2.1.7) (6 C08_01_02_R05688_EC_1.1.1.267) (6 C08_01_03_R05633_EC_2.7.7.60) (6 C08_01_04_R05634_EC_2.7.1.148) (6 C08_01_05_R05637_EC_4.6.1.2) (6 C08_01_06_R08689_EC_1.17.7.1/1.17.1.3) (2 C08_01_07_R05884_EC_1.17.7…	6 ATP + 6 CTP + 12 Ferredoxin-reduced + 3 G6P + 12 H+ + 16 IDP + 3 NADH + 9 NADPH + 6 Pyr = 23 2P + 6 ADP + 6 CO2 + 6 Cytidine + 2 EEpolyS-UndecaprenylPP + 12 Ferredoxin-oxidized + 6 H2O + 3 NAD+ + 9 NADP+ + 9 Orthophosphate	0	0	1.06E-04	0	0.00670939	0	0	0.00248682	0	3.54581E-05	0.002236463	0.00082894
P78	1	44	FALSE	13	(-2 C01_01_04_R01056_EC_5.3.1.6) (-4 C01_01_05_R01529_EC_5.1.3.1) (5 C01_01_07_R02740_EC_5.3.1.9) (1 C01_01_09_R01070_EC_4.1.2.13) (2 C01_01_10_R01830_EC_2.2.1.1) (-2 C01_01_11_R01827_EC_2.2.1.2) (2 C01_01_12_R01641_EC_2.2.1.1) (-1 C01_02_02_R01015_EC_5.3.1.1) (1 C01_04_01_R02073_EC_2.7.1.90) (6 C09_06_04_R07281_EC_4.1.99.12) (6 C09_06_05_R04457_EC_2.5.1.78) (6 C09_06_06_R00066_EC_2.5.1.9) (6 C09…	2P + 6 ATP + 5 G6P = 6 ADP + 6 FMN + 6 Formate + 12 H2O + 7 Orthophosphate	0.052367387	0.029279749	0.002454699	0.02577154	0.04592161	0.01414427	0.043045747	0.04259748	0.00944223	0.028033945	0.028612473	0.031695152
P79	1	320	FALSE	52	(-2 C01_01_04_R01056_EC_5.3.1.6) (-4 C01_01_05_R01529_EC_5.1.3.1) (5 C01_01_07_R02740_EC_5.3.1.9) (1 C01_01_09_R01070_EC_4.1.2.13) (2 C01_01_10_R01830_EC_2.2.1.1) (-2 C01_01_11_R01827_EC_2.2.1.2) (2 C01_01_12_R01641_EC_2.2.1.1) (-1 C01_02_02_R01015_EC_5.3.1.1) (39 C01_02_08-11_EC_1.2.4.1/1.8.1.4/2.3.1.12) (1 C01_04_01_R02073_EC_2.7.1.90) (3 C01_05_03_R00416_EC_2.7.7.23) (3 C01_05_04_R05332_EC_2.7…	33 ATP + 6 Acetyl-ACP + 6 CTP + 3 D-GlcN6P + 5 G6P + 12 GTP + 21 H+ + 36 HCO3- + 3 Lauroyl-ACP + 3 LipidX + 24 NAD+ + 51 NADPH + 45 Pyr = 8 2P + 9 ACP + 33 ADP + 3 Ac + 75 CO2 + 6 Cytidine + 12 GDP + 15 H2O + 3 Lipopolysacchride + 24 NADH + 51 NADP+ + 55 Orthophosphate	0.047404246	0.057569959	0.054400775	0.04468202	0.04622383	0.03206341	0.051336844	0.058952052	0.04582963	0.053124993	0.040989753	0.052039508
P80	1	326	FALSE	52	(-2 C01_01_04_R01056_EC_5.3.1.6) (-4 C01_01_05_R01529_EC_5.1.3.1) (5 C01_01_07_R02740_EC_5.3.1.9) (1 C01_01_09_R01070_EC_4.1.2.13) (2 C01_01_10_R01830_EC_2.2.1.1) (-2 C01_01_11_R01827_EC_2.2.1.2) (2 C01_01_12_R01641_EC_2.2.1.1) (-1 C01_02_02_R01015_EC_5.3.1.1) (45 C01_02_08-11_EC_1.2.4.1/1.8.1.4/2.3.1.12) (1 C01_04_01_R02073_EC_2.7.1.90) (3 C01_05_03_R00416_EC_2.7.7.23) (3 C01_05_04_R05332_EC_2.7…	33 ATP + 6 CTP + 3 D-GlcN6P + 5 G6P + 12 GTP + 15 H+ + 36 HCO3- + 3 Lauroyl-ACP + 3 LipidX + 30 NAD+ + 51 NADPH + 51 Pyr = 8 2P + 3 ACP + 33 ADP + 3 Ac + 81 CO2 + 6 Cytidine + 12 GDP + 15 H2O + 3 Lipopolysacchride + 30 NADH + 51 NADP+ + 55 Orthophosphate	0	0	0	0	0	0	0	0	0	0	0	0
P81	1	50	FALSE	21	(1 C01_01_04_R01056_EC_5.3.1.6) (-1 C01_01_05_R01529_EC_5.1.3.1) (2 C01_01_07_R02740_EC_5.3.1.9) (1 C01_01_09_R01070_EC_4.1.2.13) (2 C01_01_10_R01830_EC_2.2.1.1) (1 C01_01_11_R01827_EC_2.2.1.2) (-1 C01_01_12_R01641_EC_2.2.1.1) (-1 C01_02_02_R01015_EC_5.3.1.1) (1 C01_04_01_R02073_EC_2.7.1.90) (6 C04_01_10_R00330_EC_2.7.4.6) (3 C05_01_01_R01826_EC_2.5.1.54) (3 C05_01_02_R03083_EC_4.2.3.4) (3 C05_01…	2P + 3 ADP + 3 Cys + 2 G6P + 12 GTP + 3 H+ + 3 NADPH + 6 Pyr = 3 ATP + 3 CO2 + 12 GDP + 3 H2O + 3 Mercaptopyruvate + 3 NADP+ + 13 Orthophosphate + 3 Phe	0.025160709	0.023210565	0.047826901	0.00747171	0.01517592	0.01294481	0.017847888	0.021856136	0.03143281	0.032066058	0.011864147	0.023712278
P82	1	27	FALSE	14	(2 C01_01_07_R02740_EC_5.3.1.9) (2 C01_01_09_R01070_EC_4.1.2.13) (2 C01_02_03_R01061_EC_1.2.1.12) (2 C01_02_04_R01512_EC_2.7.2.3) (2 C01_02_05_R01518_EC_5.4.2.11) (2 C01_02_06_R00658_EC_4.2.1.11) (2 C01_04_01_R02073_EC_2.7.1.90) (-2 C04_01_10_R00330_EC_2.7.4.6) (2 C04_02_11_R00511_EC_3.1.3.5) (2 C05_02_01_R01800_EC_2.7.8.8) (1 C07_02_01_R00842_EC_1.1.1.94) (2 C07_02_02_R00851_EC_2.3.1.15) (2 C07_…	4 Acyl-CoA + 2 CTP + 2 G6P + 4 GDP + NAD+ + NADPH + 2 Ser = 4 CoA + 2 Cytidine + 4 GTP + NADH + NADP+ + 2 Orthophosphate + 2 Phosphatidylserine + 2 Pyr	0	0	0	0	0	0	0	0	0	0	0	0
P83	1	22	FALSE	14	(2 C01_01_07_R02740_EC_5.3.1.9) (2 C01_01_09_R01070_EC_4.1.2.13) (2 C01_02_03_R01061_EC_1.2.1.12) (2 C01_02_04_R01512_EC_2.7.2.3) (2 C01_02_05_R01518_EC_5.4.2.11) (2 C01_02_06_R00658_EC_4.2.1.11) (2 C01_04_01_R02073_EC_2.7.1.90) (-2 C04_01_10_R00330_EC_2.7.4.6) (1 C04_02_11_R00511_EC_3.1.3.5) (1 C07_02_01_R00842_EC_1.1.1.94) (1 C07_02_02_R00851_EC_2.3.1.15) (1 C07_02_03_R00241_EC_2.3.1.51) (1 C07…	2P + 2 Acyl-CoA + CTP + 2 G6P + 4 GDP + NAD+ + NADPH = 2 CoA + Cytidine + 4 GTP + H2O + NADH + NADP+ + Orthophosphate + PGP + 2 Pyr	0.391375832	0.344503111	0.463708415	0.11281873	0.23307426	0.13847578	0.275489425	0.328273797	0.31234459	0.399862453	0.161456257	0.305369271
P84	1	20	FALSE	14	(2 C01_01_01_R02736_EC_1.1.1.49/1.1.1.363) (3 C01_01_02_R02035_EC_3.1.1.31) (2 C01_01_03_R01528_EC_1.1.1.44/1.1.1.343) (1 C01_01_04_R01056_EC_5.3.1.6) (2 C01_01_05_R01529_EC_5.1.3.1) (-2 C01_01_07_R02740_EC_5.3.1.9) (-1 C01_01_10_R01830_EC_2.2.1.1) (1 C01_01_11_R01827_EC_2.2.1.2) (-1 C01_01_12_R01641_EC_2.2.1.1) (1 C01_02_03_R01061_EC_1.2.1.12) (1 C01_02_04_R01512_EC_2.7.2.3) (1 C01_02_05_R01518_…	6PGn + 2 G6P + 2 GDP + 2 H2O + 5 NAD+ + 4 NADP+ + Orthophosphate = 6PGL + 4 CO2 + 2 GTP + 9 H+ + 5 NADH + 4 NADPH + Pyr + Ru5P	0.158092363	0.135471988	0.138225841	0.07849593	0.12684585	0.07266178	0.130356736	0.148903086	0.11133177	0.143930064	0.092667853	0.130197197
