# Supplementary material for: Comprehensive Flux Modeling of Chlamydia trachomatis Proteome and qRT-PCR Data Indicate Biphasic Metabolic Differences Between Elementary Bodies and Reticulate Bodies During Infection
Source: Front Microbiol. 2019 Oct 15;10:2350. doi: 10.3389/fmicb.2019.02350 (PMC6803457; doi:10.3389/fmicb.2019.02350)
Supplement: FILE S1 — Genes and reactions with annotations used in the construction of the metabolic model. It includes the gene names of Ct, reaction numbers according to KEGG, EC numbers, reversibility of the reaction, and all annotations. [file Data_Sheet_1.ZIP › S1_annotation.csv]

Ct	Gene	Reaction	EC number	reversible	Annotation
CT_010	htrB	R05146	2.3.1.241	FALSE	KDO2-lipid IV(A) lauroyltransferase
CT_030	gmk	R02090	2.7.4.8	TRUE	guanylate kinase
CT_030	gmk	R00332	2.7.4.8	TRUE	guanylate kinase
CT_039	dcd	R02325	3.5.4.13	FALSE	dCTP deaminase
CT_039	dcd	R00568	3.5.4.13	FALSE	dCTP deaminase
CT_042	glgX	R11261	3.2.1.68	FALSE	isoamylase
CT_045	pepA	R00899	3.4.11.1	FALSE	leucyl aminopeptidase
CT_047, CT_075, CT_187, CT_261, CT_334, CT_493, CT_536, CT_545	dnaN, dnaX_1, dnaQ_1, dnaX_2, polA, dnaQ_2, dnaE	R00376	2.7.7.7	FALSE	DNA polymerase III subunit delta
CT_047, CT_075, CT_187, CT_261, CT_334, CT_493, CT_536, CT_545	dnaN, dnaX_1, dnaQ_1, dnaX_2, polA, dnaQ_2, dnaE	R00375	2.7.7.7	FALSE	DNA polymerase III subunit delta
CT_047, CT_075, CT_187, CT_261, CT_334, CT_493, CT_536, CT_545	dnaN, dnaX_1, dnaQ_1, dnaX_2, polA, dnaQ_2, dnaE	R00377	2.7.7.7	FALSE	DNA polymerase III subunit delta
CT_047, CT_075, CT_187, CT_261, CT_334, CT_493, CT_536, CT_545	dnaN, dnaX_1, dnaQ_1, dnaX_2, polA, dnaQ_2, dnaE	R00378	2.7.7.7	FALSE	DNA polymerase III subunit delta
CT_054	sucA	R01940	1.2.4.2	FALSE	2-oxoglutarate dehydrogenase E1 component
CT_054, CT_055, CT_400, CT_557,	sucA, sucB_1, sucB_2,lpdA	-	1.2.4.2/1.8.1.4/2.3.1.61	FALSE	oxoglutarate dehydrogenase/dihydrolipoyl dehydrogenase/ dihydrolipoyllysine-residue succinyltransferase
CT_055, CT_400	sucB_1, sucB_2	R02571	2.3.1.61	TRUE	2-oxoglutarate dehydrogenase E2 component (dihydrolipoamide succinyltransferase)
CT_057	gcpE	R08689	1.17.7.1/1.17.1.3	FALSE	(E)-4-hydroxy-3-methylbut-2-enyl-diphosphate synthase
CT_063	gnd	R01528	1.1.1.44/1.1.1.343	FALSE	6-phosphogluconate dehydrogenase
CT_071	yaeM	R05688	1.1.1.267	FALSE	1-deoxy-D-xylulose-5-phosphate reductoisomerase
CT_078	folD	R01200	1.5.1.5/3.5.4.9	TRUE	methylenetetrahydrofolate dehydrogenase (NADP+)/methenyltetrahydrofolate cyclohydrolase
CT_078	folD	R01655	1.5.1.5/3.5.4.9	TRUE	methylenetetrahydrofolate dehydrogenase (NADP+)/methenyltetrahydrofolate cyclohydrolase
CT_087	malQ	R05196	2.4.1.25	FALSE	4-alpha-glucanotransferase
CT_093	ribF	R00549	2.7.1.26	FALSE	riboflavin kinase/FMN adenylyltransferase
CT_093	ribF	R00161	2.7.7.2	FALSE	riboflavin kinase/FMN adenylyltransferase
CT_099	trxB	R02016	1.8.1.9	FALSE	thioredoxin reductase (NADPH)
CT_104	fabI	R04429	1.3.1.9/1.3.1.10	TRUE	enoyl-[acyl-carrier protein] reductase I
CT_104	fabI	R04955	1.3.1.9/1.3.1.10	TRUE	enoyl-[acyl-carrier protein] reductase I
CT_104	fabI	R04958	1.3.1.9/1.3.1.10	TRUE	enoyl-[acyl-carrier protein] reductase I
CT_104	fabI	R04961	1.3.1.9/1.3.1.10	TRUE	enoyl-[acyl-carrier protein] reductase I
CT_104	fabI	R04724	1.3.1.9/1.3.1.10	TRUE	enoyl-[acyl-carrier protein] reductase I
CT_104	fabI	R04966	1.3.1.9/1.3.1.10	TRUE	enoyl-[acyl-carrier protein] reductase I
CT_104	fabI	R04969	1.3.1.9/1.3.1.10	TRUE	enoyl-[acyl-carrier protein] reductase I
CT_104	fabI	R07765	1.3.1.9/1.3.1.10	TRUE	enoyl-[acyl-carrier protein] reductase I
CT_104	fabI	R10118	1.3.1.9/1.3.1.10	FALSE	enoyl-[acyl-carrier protein] reductase I
CT_104	fabI	R10122	1.3.1.9/1.3.1.10	FALSE	enoyl-[acyl-carrier protein] reductase I
CT_121	araD	R01529	5.1.3.1	TRUE	ribulose-phosphate 3-epimerase
CT_123, CT_124, CT_265, CT_293	accB, accC, accA, accD	R00742	6.4.1.2	FALSE	acetyl-CoA carboxylase biotin carboxyl carrier protein
CT_128	adk	R00127	2.7.4.3	TRUE	adenylate kinase
CT_128	adk	R01547	2.7.4.3	TRUE	adenylate kinase
CT_170, CT_171	trpB, trpA	R02340	4.2.1.20	TRUE	tryptophan synthase alpha chain
CT_170, CT_171	trpB, trpA	R02722	4.2.1.20	TRUE	tryptophan synthase alpha chain
CT_182	kdsB	R03351	2.7.7.38	FALSE	3-deoxy-manno-octulosonate cytidylyltransferase (CMP-KDO synthetase)
CT_183	pyrG	R00571	6.3.4.2	FALSE	CTP synthase
CT_185	zwf	R02736	1.1.1.49/1.1.1.363	FALSE	glucose-6-phosphate 1-dehydrogenase
CT_186	devB	R02035	3.1.1.31	FALSE	6-phosphogluconolactonase
CT_188	tdk	R02098	2.7.4.9	TRUE	dTMP kinase
CT_188	tdk	R02094	2.7.4.9	TRUE	dTMP kinase
CT_205	pfkA_1	R04779	2.7.1.11	FALSE	6-phosphofructokinase
CT_207	pfkA_2	R02073	2.7.1.90	TRUE	pyrophosphate--fructose-6-phosphate 1-phosphotransferase
CT_208	gseA	R04658	2.4.99.12	FALSE	3-deoxy-D-manno-octulosonic-acid transferase
CT_208	gseA	R05074	2.4.99.13	FALSE	3-deoxy-D-manno-octulosonic-acid transferase
CT_210	hemL	R02272	5.4.3.8	FALSE	glutamate-1-semialdehyde 2,1-aminomutase
CT_213	rpiA	R01056	5.3.1.6	TRUE	ribose 5-phosphate isomerase A
CT_215	dhnA	R01070	4.1.2.13	TRUE	fructose-bisphosphate aldolase class I
CT_218	surE	R01968	3.1.3.5	TRUE	5-nucleotidase
CT_218	surE	R01227	3.1.3.5	FALSE	5-nucleotidase
CT_218	surE	R02719	3.1.3.5	FALSE	5-nucleotidase
CT_218	surE	R01126	3.1.3.5	FALSE	5-nucleotidase
CT_218	surE	R00183	3.1.3.5	FALSE	5-nucleotidase
CT_218	surE	R02088	3.1.3.5	TRUE	5-nucleotidase
CT_218	surE	R00963	3.1.3.5	FALSE	5-nucleotidase
CT_218	surE	R00511	3.1.3.5	FALSE	5-nucleotidase
CT_218	surE	R01664	3.1.3.5	FALSE	5-nucleotidase
CT_218	surE	R02102	3.1.3.5	FALSE	5-nucleotidase
CT_218	surE	R01569	3.1.3.5	FALSE	5-nucleotidase
CT_237	fabG	R04533	1.1.1.100	TRUE	3-oxoacyl-[acyl-carrier protein] reductase
CT_237	fabG	R04953	1.1.1.100	TRUE	3-oxoacyl-[acyl-carrier protein] reductase
CT_237	fabG	R04536	1.1.1.100	TRUE	3-oxoacyl-[acyl-carrier protein] reductase
CT_237	fabG	R04534	1.1.1.100	TRUE	3-oxoacyl-[acyl-carrier protein] reductase
CT_237	fabG	R04964	1.1.1.100	TRUE	3-oxoacyl-[acyl-carrier protein] reductase
CT_237	fabG	R04566	1.1.1.100	TRUE	3-oxoacyl-[acyl-carrier protein] reductase
CT_237	fabG	R04543	1.1.1.100	TRUE	3-oxoacyl-[acyl-carrier protein] reductase
CT_237	fabG	R07763	1.1.1.100	TRUE	3-oxoacyl-[acyl-carrier protein] reductase
CT_237	fabG	R10116	1.1.1.100	FALSE	3-oxoacyl-[acyl-carrier protein] reductase
CT_237	fabG	R10120	1.1.1.100	FALSE	3-oxoacyl-[acyl-carrier protein] reductase
CT_238	fabD	R01626	2.3.1.39	TRUE	acyl-carrier-protein] S-malonyltransferase
CT_239	fabH	R01070	2.3.1.180	FALSE	3-oxoacyl-[acyl-carrier-protein] synthase III
CT_243	lpxD	R04550	2.3.1.191	FALSE	UDP-3-O-[3-hydroxymyristoyl] glucosamine N-acyltransferase
CT_245, CT_246, CT_247, CT_557	pdhA, pdhB, pdhC, lpdA	-	1.2.4.1/1.8.1.4/2.3.1.12	FALSE	pyruvate dehydrogenase/dihydrolipoyl dehydrogenase/dihydrolipoyllysine-residue acetyltransferase
CT_248	glgP	R02111	2.4.1.1	FALSE	glycogen phosphorylase
CT_248	glgP	R01821	2.4.1.1	FALSE	glycogen phosphorylase/synthase
CT_269	murE	R02788	6.3.2.13	FALSE	UDP-N-acetylmuramoyl-L-alanyl-D-glutamate--2,6-diaminopimelate ligase
CT_282, CT_557	gcsH, lpdA	R_GDC	-	FALSE	GDC
CT_292	dut	R02100	3.6.1.23	FALSE	dUTP pyrophosphatase
CT_295	mrsA_1	R01818	5.4.2.8	TRUE	phosphomannomutase
CT_299	hemC	R00084	2.5.1.61	FALSE	hydroxymethylbilane synthase
CT_304	atpK	R00086	3.6.3.14	FALSE	V/A-type H+-transporting ATPase subunit K
CT_313	tkl	R01827	2.2.1.2	TRUE	transaldolase
CT_314, CT_315, CT_507	rpoC, rpoB, rpoA	R00441	2.7.7.6	FALSE	DNA-directed RNA polymerase subunit beta
CT_314, CT_315, CT_507	rpoC, rpoB, rpoA	R00435	2.7.7.6	FALSE	DNA-directed RNA polymerase subunit beta
CT_314, CT_315, CT_507	rpoC, rpoB, rpoA	R00443	2.7.7.6	FALSE	DNA-directed RNA polymerase subunit beta
CT_314, CT_315, CT_507	rpoC, rpoB, rpoA	R00442	2.7.7.6	FALSE	DNA-directed RNA polymerase subunit beta
CT_328	tpiS	R01015	5.3.1.1	TRUE	triosephosphate isomerase
CT_331	dxs	R05636	2.2.1.7	FALSE	1-deoxy-D-xylulose-5-phosphate synthase
CT_332	pykF	-	2.7.1.40	FALSE	pyruvate kinase
CT_332	pykF	R00200	2.7.1.40	TRUE	pyruvate kinase
CT_340	pdhA_B	R07601	1.2.4.4	FALSE	2-oxoisovalerate dehydrogenase E1 component
CT_340	pdhA_B	R07602	1.2.4.4	FALSE	2-oxoisovalerate dehydrogenase E1 component
CT_361	dapA	R10147	4.3.3.7	FALSE	4-hydroxy-tetrahydrodipicolinate synthase
CT_362	lysC	R00480	2.7.2.4	FALSE	aspartate kinase
CT_363	asd	R02291	1.2.1.11	FALSE	aspartate-semialdehyde dehydrogenase
CT_364	dapB	R04199	1.17.1.8	FALSE	4-hydroxy-tetrahydrodipicolinate reductase
CT_366	aroA	R03460	2.5.1.19	TRUE	3-phosphoshikimate 1-carboxyvinyltransferase
CT_367	aroL	R02412	2.7.1.71	FALSE	shikimate kinase
CT_368	aroC	R01714	4.2.3.5	FALSE	chorismate synthase
CT_369	aroB	R03083	4.2.3.4	FALSE	3-dehydroquinate synthase
CT_370	aroE	R03084	4.2.1.10	TRUE	3-dehydroquinate dehydratase/shikimate dehydrogenase
CT_370	aroE	R02413	1.1.1.25	TRUE	3-dehydroquinate dehydratase/shikimate dehydrogenase
CT_376	mdhC	R00342	1.1.1.37	TRUE	malate dehydrogenase
CT_376	mdgC	R01736	1.1.1.37	TRUE	malate dehydrogenase
CT_378	pgi	R02740	5.3.1.9	TRUE	glucose-6-phosphate isomerase
CT_382	aroG	R01826	2.5.1.54	FALSE	3-deoxy-7-phosphoheptulonate synthase
CT_390	aspC	R07613	2.6.1.83	TRUE	LL-diaminopimelate aminotransferase
CT_399	yrbH	R01530	5.3.1.13	TRUE	arabinose-5-phosphate isomerase
CT_402	lpxK	R04657	2.7.1.130	FALSE	tetraacyldisaccharide 4-kinase
CT_405	ribC	R00066	2.5.1.9	FALSE	riboflavin synthase
CT_411	pxB	R04606	2.4.1.182	FALSE	lipid-A-disaccharide synthase
CT_430	dapF	R02735	5.1.1.7	TRUE	diaminopimelate epimerase
CT_432	glyA	R09099	2.1.2.1	FALSE	glycine hydroxymethyltransferase
CT_432	glyA	R00945	2.1.2.1	TRUE	glycine hydroxymethyltransferase
CT_433	hemD	R03165	4.2.1.75	FALSE	uroporphyrinogen-III synthase
CT_434	ygbB	R05637	4.6.1.2	FALSE	2-C-methyl-D-erythritol 2,4-cyclodiphosphate synthase
CT_435	cysJ	R00858	1.8.1.2	TRUE	sulfite reductase (NADPH) flavoprotein alpha-component
CT_445	gltX	R05578	6.1.1.17	FALSE	glutamyl-tRNA synthetase
CT_450	-	R06447	2.5.1.31	FALSE	undecaprenyl diphosphate synthase
CT_451	cdsA	R01799	2.7.7.41	FALSE	phosphatidate cytidylyltransferase
CT_452	cmk	R00512	2.7.4.25	FALSE	cytidylate kinase
CT_452	cmk	R01665	2.7.4.25	FALSE	cytidylate kinase
CT_453, CT_775	plsC	R02241	2.3.1.51	FALSE	1-acyl-sn-glycerol-3-phosphate acyltransferase
CT_455	murA	R00660	2.5.1.7	FALSE	UDP-N-acetylglucosamine 1-carboxyvinyltransferase
CT_462	-	R05633	2.7.7.60	FALSE	2-C-methyl-D-erythritol 4-phosphate cytidylyltransferase
CT_485	hemZ	R00310	4.99.1.1	FALSE	ferrochelatase
CT_496, CT_797	pgsA_2	R01801	2.7.8.5	FALSE	CDP-diacylglycerol--glycerol-3-phosphate 3-phosphatidyltransferase
CT_498	glgC	R00948	2.7.7.27	FALSE	glucose-1-phosphate adenylyltransferase
CT_500	ndk	R03530	2.7.4.6	TRUE	nucleoside-diphosphate kinase
CT_500	ndk	R00722	2.7.4.6	TRUE	nucleoside-diphosphate kinase
CT_500	ndk	R01857	2.7.4.6	TRUE	nucleoside-diphosphate kinase
CT_500	ndk	R00330	2.7.4.6	TRUE	nucleoside-diphosphate kinase
CT_500	ndk	R01137	2.7.4.6	TRUE	nucleoside-diphosphate kinase
CT_500	ndk	R00156	2.7.4.6	TRUE	nucleoside-diphosphate kinase
CT_500	ndk	R00570	2.7.4.6	TRUE	nucleoside-diphosphate kinase
CT_500	ndk	R02326	2.7.4.6	TRUE	nucleoside-diphosphate kinase
CT_500	ndk	R02331	2.7.4.6	TRUE	nucleoside-diphosphate kinase
CT_500	ndk	R02093	2.7.4.6	TRUE	nucleoside-diphosphate kinase
CT_500	ndk	R00139	2.7.4.6	FALSE	nucleoside-diphosphate kinase
CT_505	gapA	R01061	1.2.1.12	TRUE	glyceraldehyde 3-phosphate dehydrogenase
CT_530	fmt	R03940	2.1.2.9	FALSE	methionyl-tRNA formyltransferase
CT_531	lpxA	R04567	2.3.1.129	FALSE	UDP-N-acetylglucosamine acyltransferase
CT_532	fabZ	R04428	4.2.1.59	TRUE	3-hydroxyacyl-[acyl-carrier-protein] dehydratase
CT_532	fabZ	R04954	4.2.1.59	TRUE	3-hydroxyacyl-[acyl-carrier-protein] dehydratase
CT_532	fabZ	R04537	4.2.1.59	TRUE	3-hydroxyacyl-[acyl-carrier-protein] dehydratase
CT_532	fabZ	R04535	4.2.1.59	TRUE	3-hydroxyacyl-[acyl-carrier-protein] dehydratas
CT_532	fabZ	R04965	4.2.1.59	TRUE	3-hydroxyacyl-[acyl-carrier-protein] dehydratase
CT_532	fabZ	R04568	4.2.1.59	TRUE	3-hydroxyacyl-[acyl-carrier-protein] dehydratase
CT_532	fabZ	R04544	4.2.1.59	TRUE	3-hydroxyacyl-[acyl-carrier-protein] dehydratase
CT_532	fabZ	R07764	4.2.1.59	TRUE	3-hydroxyacyl-[acyl-carrier-protein] dehydratase
CT_532	fabZ	R10117	4.2.1.59	FALSE	3-hydroxyacyl-[acyl-carrier-protein] dehydratase
CT_532	fabZ	R10121	4.2.1.59	FALSE	3-hydroxyacyl-[acyl-carrier-protein] dehydratase
CT_533	lpxC	R04587	3.5.1.108	FALSE	UDP-3-O-[3-hydroxymyristoyl] N-acetylglucosamine deacetylase
CT_551	dacC	D02_02_01	3.4.16.4	FALSE	serine-type D-Ala-D-Ala carboxypeptidase
CT_551	dacC	D02_02_02	3.4.16.4	FALSE	serine-type D-Ala-D-Ala carboxypeptidase
CT_557	lpdA	R03815	1.8.1.4	FALSE	dihydrolipoamide dehydrogenase
CT_557	lpdA	R01698	1.8.1.4	FALSE	dihydrolipoamide dehydrogenase
CT_587	eno	R00658	4.2.1.11	TRUE	enolase
CT_591, CT_592	sdhB, sdhA	R00408, R02164	1.3.5.1/1.3.5.4	TRUE	-
CT_606	-	R03531	3.6.1.66	FALSE	XTP/dITP diphosphohydrolase
CT_606	-	R02720	3.6.1.66	FALSE	XTP/dITP diphosphohydrolase
CT_611	-	R00942	6.3.2.17	FALSE	dihydrofolate synthase (DHFS) folC2 from a paper CT611
CT_611	-	R04241	6.3.2.17	FALSE	dihydrofolate synthase (DHFS) folC2 from a paper CT611
CT_611	-	R02237	6.3.2.17	FALSE	dihydrofolate synthase (DHFS) folC2 from a paper CT611
CT_612	folA	R02235	1.5.1.3	TRUE	dihydrofolate reductase
CT_612	folA	R00937	1.5.1.3	FALSE	dihydrofolate reductase
CT_612	folA	R00936	1.5.1.3	TRUE	dihydrofolate reductase
CT_613	folP	R03503	2.7.6.3	FALSE	2-amino-4-hydroxy-6-hydroxymethyldihydropteridine diphosphokinase/dihydropteroate synthase
CT_613	folP	R03067	2.5.1.15	FALSE	2-amino-4-hydroxy-6-hydroxymethyldihydropteridine diphosphokinase/dihydropteroate synthase
CT_613	folP	R03066	2.5.1.15	FALSE	2-amino-4-hydroxy-6-hydroxymethyldihydropteridine diphosphokinase/dihydropteroate synthase
CT_614	folX	R03504	4.1.2.25	FALSE	dihydroneopterin aldolase
CT_628	ispA	R01658	2.5.1.1	FALSE	geranylgeranyl diphosphate synthase type II
CT_628	ispA	R02033	2.5.1.10	FALSE	geranylgeranyl diphosphate synthase type II
CT_628	ispA	R02061	2.5.1.29	FALSE	geranylgeranyl diphosphate synthase type II
CT_633	hemB	R00036	4.2.1.24	FALSE	porphobilinogen synthase
CT_637	tyrB	R00694	2.6.1.1/2.6.1.57	TRUE	aromatic-amino-acid transaminase
CT_637	tyrB	R00734	2.6.1.1/2.6.1.57	TRUE	aromatic-amino-acid transaminase
CT_637	tyrB	R02433	2.6.1.1	TRUE	aspartate aminotransferase
CT_637	tyrB	R00895	2.6.1.1	TRUE	aspartate aminotransferase
CT_637	tyrB	R02619	2.6.1.1	FALSE	aspartate aminotransferase
CT_637	tyrB	R00355	2.6.1.1	TRUE	aspartate aminotransferase
CT_649	ygfA	R02301	6.3.3.2	FALSE	5-formyltetrahydrofolate cyclo-ligase
CT_655	kds_A	R03254	2.5.1.55	FALSE	2-dehydro-3-deoxyphosphooctonate aldolase (KDO 8-P synthase)
CT_662	hemA	R04109	1.2.1.70	FALSE	glutamyl-tRNA reductase
CT_678	pyrH	R00158	2.7.4.22	FALSE	cytidylate kinase/uridylate kinase
CT_693	pgk	R01512	2.7.2.3	TRUE	phosphoglycerate kinase
CT_699	psdD	R02055	4.1.1.65	TRUE	phosphatidylserine decarboxylase
CT_710	pckA	R00431	4.1.1.32	FALSE	phosphoenolpyruvate carboxykinase (GTP)
CT_714	gpdA	R00842	1.1.1.94	TRUE	glycerol-3-phosphate dehydrogenase (NAD(P)+)
CT_715	-	R00416	2.7.7.23	FALSE	UDP-N-acetylglucosamine/UDP-N-acetylgalactosamine diphosphorylase
CT_722	pgm	R01518	5.4.2.11	TRUE	2,3-bisphosphoglycerate-dependent phosphoglycerate mutase
CT_725	birA	R01047	6.3.4.15	FALSE	BirA family transcriptional regulator biotin operon repressor/biotin-[acetyl-CoA-carboxylase] ligase
CT_725	birA	R05145	6.3.4.15	FALSE	BirA family transcriptional regulator biotin operon repressor/biotin-[acetyl-CoA-carboxylase] ligase
CT_730	ribD	R03459	3.5.4.26	FALSE	diaminohydroxyphosphoribosylaminopyrimidine deaminase/5-amino-6-(5-phosphoribosylamino)uracil reductase
CT_730	ribD	R03458	1.1.1.193	FALSE	diaminohydroxyphosphoribosylaminopyrimidine deaminase/5-amino-6-(5-phosphoribosylamino)uracil reductase
CT_731	ribA, ribB	R00425	3.5.4.25	FALSE	3,4-dihydroxy 2-butanone 4-phosphate synthase/GTP cyclohydrolase II
CT_731	ribA, ribB	R07281	4.1.99.12	FALSE	3,4-dihydroxy 2-butanone 4-phosphate synthase/GTP cyclohydrolase II
CT_732	ribE	R04457	2.5.1.78	FALSE	6,7-dimethyl-8-ribityllumazine synthase
CT_745	hemG	R03222	1.3.3.4	FALSE	oxygen-dependent protoporphyrinogen oxidase
CT_745	hemG	R04178	1.3.3.15	FALSE	coproporphyrinogen III oxidase
CT_747	hemE	R04972	4.1.1.37	FALSE	uroporphyrinogen decarboxylase
CT_747	hemE	R03197	4.1.1.37	FALSE	uroporphyrinogen decarboxylase
CT_750	tktB	R01830	2.2.1.1	TRUE	transketolase
CT_750	tktB	R01641	2.2.1.1	TRUE	transketolase
CT_751	amn	R00182	3.2.2.4	FALSE	AMP nucleosidase
CT_756	murF	R04617	6.3.2.10	FALSE	UDP-N-acetylmuramoyl-tripeptide--D-alanyl-D-alanine ligase
CT_756	murF	R04573	6.3.2.10	FALSE	UDP-N-acetylmuramoyl-tripeptide--D-alanyl-D-alanine ligase
CT_757	mraY	R05630	2.7.8.13	FALSE	phospho-N-acetylmuramoyl-pentapeptide-transferase
CT_757	mraY	R05629	2.7.8.13	FALSE	phospho-N-acetylmuramoyl-pentapeptide-transferase
CT_758	murD	R02783	6.3.2.9	FALSE	UDP-N-acetylmuramoylalanine--D-glutamate ligase
CT_761	murG	R05032	2.4.1.227	FALSE	UDP-N-acetylglucosamine--N-acetylmuramyl-(pentapeptide) pyrophosphoryl-undecaprenol N-acetylglucosamine transferase
CT_761	murG	R05662	2.4.1.227	FALSE	UDP-N-acetylglucosamine--N-acetylmuramyl-(pentapeptide) pyrophosphoryl-undecaprenol N-acetylglucosamine transferase
CT_762	murC_ddlA	R03193	6.3.2.8	FALSE	UDP-N-acetylmuramate--alanine ligase
CT_762	murC_ddlA	R01150	6.3.2.4	FALSE	D-alanine-D-alanine ligase
CT_770	fabF	R04355	2.3.1.179	FALSE	3-oxoacyl-[acyl-carrier-protein] synthase II
CT_770	fabF	R04952	2.3.1.179	FALSE	3-oxoacyl-[acyl-carrier-protein] synthase II
CT_770	fabF	R04957	2.3.1.179	FALSE	3-oxoacyl-[acyl-carrier-protein] synthase II
CT_770	fabF	R04960	2.3.1.179	FALSE	3-oxoacyl-[acyl-carrier-protein] synthase II
CT_770	fabF	R04963	2.3.1.179	FALSE	3-oxoacyl-[acyl-carrier-protein] synthase II
CT_770	fabF	R04726	2.3.1.179	FALSE	3-oxoacyl-[acyl-carrier-protein] synthase II
CT_770	fabF	R04968	2.3.1.179	FALSE	3-oxoacyl-[acyl-carrier-protein] synthase II
CT_770	fabF	R07762	2.3.1.179	FALSE	3-oxoacyl-[acyl-carrier-protein] synthase II
CT_770	fabF	R10115	2.3.1.179	FALSE	3-oxoacyl-[acyl-carrier-protein] synthase II
CT_770	fabF	R10119	2.3.1.179	FALSE	3-oxoacyl-[acyl-carrier-protein] synthase II
CT_773	ldh	R01088	1.4.1.9	TRUE	leucine dehydrogenase
CT_774	cysQ	R00508	3.1.3.7	FALSE	3'(2'),5'-bisphosphate nucleotidase
CT_777	bioF	R10124	2.3.1.47	FALSE	8-amino-7-oxononanoate synthase
CT_798	glgA	R02421	2.4.1.21	FALSE	glucogen synthase
CT_804	ychB	R05634	2.7.1.148	FALSE	4-diphosphocytidyl-2-C-methyl-D-erythritol kinase
CT_807, CT_811	plsB, plsX	R00851	2.3.1.15	FALSE	glycerol-3-phosphate O-acyltransferase
CT_815	mrsA_2	R02060	5.4.2.10	TRUE	phosphoglucosamine mutase 5.4.2.10
CT_816	glmS	R00768	2.6.1.16	FALSE	glucosamine--fructose-6-phosphate aminotransferase (isomerizing)
CT_821, CT_822	sucC, sucD	R00405	6.2.1.5	TRUE	succinyl-CoA synthetase beta subunit
CT_826	pssA	R01800	2.7.8.8	FALSE	CDP-diacylglycerol---serine O-phosphatidyltransferase
CT_827, CT_828	nrdA, nrdB	R02019	1.17.4.1	FALSE	ribonucleoside-diphosphate reductase alpha chain
CT_827, CT_828	nrdA, nrdB	R02017	1.17.4.1	FALSE	ribonucleoside-diphosphate reductase alpha chain
CT_827, CT_828	nrdA, nrdB	R02024	1.17.4.1	FALSE	ribonucleoside-diphosphate reductase alpha chain
CT_827, CT_828	nrdA, nrdB	R02018	1.17.4.1	FALSE	ribonucleoside-diphosphate reductase alpha chain
CT_831	murB	R03191	1.3.1.98	FALSE	UDP-N-acetylmuramate dehydrogenase
CT_842	pnp	R00439	2.7.7.8	FALSE	polyribonucleotide nucleotidyltransferase
CT_842	pnp	R00437	2.7.7.8	FALSE	polyribonucleotide nucleotidyltransferase
CT_842	pnp	R00438	2.7.7.8	FALSE	polyribonucleotide nucleotidyltransferase
CT_842	pnp	R00440	2.7.7.8	FALSE	polyribonucleotide nucleotidyltransferase
CT_855	fumC	R01082	4.2.1.2	TRUE	fumarate hydratase class II
CT_859	lytB	R05884	1.17.7.4	FALSE	4-hydroxy-3-methylbut-2-enyl diphosphate reductase
CT_859	lytB	R07219	1.17.7.4	FALSE	4-hydroxy-3-methylbut-2-enyl diphosphate reductase
CT_866	glgB	R02110	2.4.1.18	FALSE	1,4-alpha-glucan branching enzyme
-	-	R05332	2.7.7.23/2.3.1.157	FALSE	bifunctional UDP-N-acetylglucosamine pyrophosphorylase/Glucosamine-1-phosphate N-acetyltransferase
-	-	R03350	3.1.3.45	FALSE	3-deoxy-D-manno-octulosonate 8-phosphate phosphatase (KDO 8-P phosphatase)
-	-	R01731	2.6.1.57	FALSE	aromatic-amino-acid transaminase
-	-	R07396	2.6.1.57	FALSE	aromatic-amino-acid transaminase
-	-	R04861	-	FALSE	-
-	-	C09_03_06	-	FALSE	Sponntaneous
-	-	R04458	-	FALSE	-
-	-	R03166	-	FALSE	Sponntaneous
-	-	R04971	-	FALSE	-
-	-	R03220	1.3.98.3	FALSE	coproporphyrinogen dehydrogenase
-	-	R03195	-	FALSE	-
-	-	R00959	5.4.2.2	TRUE	phosphoglucomutase
-	-	R00883	2.7.7.13	FALSE	mannose-1-phosphate guanylyltransferase
-	-	D01_04_02	-	FALSE
-	-	R11262	3.2.1.-	FALSE	amylase
-	-	R02112	3.2.1.1	FALSE	alpha-amylase
-	-	D02_01_01_01		FALSE
-	-	R01715	5.4.99.5	TRUE	chorismate mutase
-	-	R01373	4.2.1.51/4.2.1.91	TRUE	prephenate dehydratase/arogenate dehydratase
-	-	D05_01_03	1.3.1.12/1.3.1.13	TRUE
-	-	R00691	4.2.1.51/4.2.1.91	FALSE	prephenate dehydratase/arogenate dehydratase
-	-	D05_01_05	1.3.1.-	FALSE
-	-	D07_01_01	-	FALSE
-	-	R04097	2.3.1.168	FALSE	2-oxoisovalerate dehydrogenase E2 component (dihydrolipoyl transacylase)
-	-	R05626	2.7.1.66	FALSE	undecaprenol kinase
