# Supplementary material for: Comprehensive Flux Modeling of Chlamydia trachomatis Proteome and qRT-PCR Data Indicate Biphasic Metabolic Differences Between Elementary Bodies and Reticulate Bodies During Infection
Source: Front Microbiol. 2019 Oct 15;10:2350. doi: 10.3389/fmicb.2019.02350 (PMC6803457; doi:10.3389/fmicb.2019.02350)
Supplement: FILE S1 — Genes and reactions with annotations used in the construction of the metabolic model. It includes the gene names of Ct, reaction numbers according to KEGG, EC numbers, reversibility of the reaction, and all annotations. [file Data_Sheet_1.ZIP › S2_ctr_model.sbml]

<?xml version="1.0" encoding="UTF-8"?>
<sbml xmlns="http://www.sbml.org/sbml/level2" xmlns:sbml="http://www.sbml.org/sbml/level2" version="1" level="2" xmlns:math="http://www.w3.org/1998/Math/MathML"
xmlns:html="http://www.w3.org/1999/xhtml">
<model id="NewNetwork" name="NewNetwork" >
<notes>16-1-28 H4:54</notes><notes></notes><listOfCompartments>
<compartment id="System" spatialDimensions="3" name="System" />
</listOfCompartments>
<listOfSpecies>
<species id="1-Acyl-sn-glycero3P" compartment="System" initialAmount="10.0" name="1-Acyl-sn-glycerol 3-phosphate" >
<annotation xmlns:yana="http://www.uni-wuerzburg.de" >1384;1665;true</annotation></species>
<species id="1-Deoxy-D-Xyl5P" compartment="System" initialAmount="10.0" name="1-Deoxy-D-xylulose 5-phosphate" >
<annotation xmlns:yana="http://www.uni-wuerzburg.de" >2466;1399;true</annotation></species>
<species id="1-Hydroxy-2-Met-2-butenyl4-2P" compartment="System" initialAmount="10.0" name="1-Hydroxy-2-methyl-2-butenyl 4-diphosphate" >
<annotation xmlns:yana="http://www.uni-wuerzburg.de" >749;3091;true</annotation></species>
<species id="10-Formyl-THF" compartment="System" initialAmount="10.0" name="10-Formyltetrahydrofolate" >
<annotation xmlns:yana="http://www.uni-wuerzburg.de" >2972;3127;true</annotation></species>
<species id="2-A-78-dihydro-4-hydro-6-P2" compartment="System" initialAmount="10.0" name="2-Amino-7,8-dihydro-4-hydroxy-6-(diphosphooxymethyl)pteridine" >
<annotation xmlns:yana="http://www.uni-wuerzburg.de" >2409;2653;true</annotation></species>
<species id="2-Amino-4-hydro-6-hydroxymethyl-78dihydropteridine" compartment="System" initialAmount="10.0" name="2-Amino-4-hydroxy-6-hydroxymethyl-7,8-dihydropteridine" >
<annotation xmlns:yana="http://www.uni-wuerzburg.de" >2125;2784;true</annotation></species>
<species id="2-C-Met-D-Erythritol24cyclo2P" compartment="System" initialAmount="10.0" name="2-C-Methyl-D-erythritol 2,4-cyclodiphosphate" >
<annotation xmlns:yana="http://www.uni-wuerzburg.de" >1565;3049;true</annotation></species>
<species id="2-C-Met-D-Erythtitol4P" compartment="System" initialAmount="10.0" name="2-C-Methyl-D-erythritol 4-phosphate" >
<annotation xmlns:yana="http://www.uni-wuerzburg.de" >2513;1683;true</annotation></species>
<species id="2-Oxoadipate" compartment="System" initialAmount="10.0" name="" >
<annotation xmlns:yana="http://www.uni-wuerzburg.de" >3576;40;true</annotation></species>
<species id="2345Tetrahydrodipicolinate" compartment="System" initialAmount="10.0" name="2,3,4,5-Tetrahydrodipicolinate" >
<annotation xmlns:yana="http://www.uni-wuerzburg.de" >1534;1023;true</annotation></species>
<species id="25-Diamino-6-5-P-D-ribosylamino-pyrimidine-4-3Hone" compartment="System" initialAmount="10.0" name="2,5-Diamino-6-(5-phospho-D-ribosylamino)pyrimidin-4(3H)-one" >
<annotation xmlns:yana="http://www.uni-wuerzburg.de" >2567;1897;true</annotation></species>
<species id="2P" compartment="System" initialAmount="10.0" boundaryCondition="true" name="Diphosphate" >
<annotation xmlns:yana="http://www.uni-wuerzburg.de" >50;50;false</annotation></species>
<species id="2P-4-Cytidine-5-2P-2-C-Met-D-Erythritol" compartment="System" initialAmount="10.0" name="2-Phospho-4-(cytidine 5-diphospho)-2-C-methyl-D-erythritol" >
<annotation xmlns:yana="http://www.uni-wuerzburg.de" >1839;2609;true</annotation></species>
<species id="2S4S4Hydroxy-2345-tetrahydipicolinate" compartment="System" initialAmount="10.0" name="(2S,4S)-4-Hydroxy-2,3,4,5-tetrahydrodipicolinate" >
<annotation xmlns:yana="http://www.uni-wuerzburg.de" >1561;1184;true</annotation></species>
<species id="3-Dehydroquinate" compartment="System" initialAmount="10.0" name="" >
<annotation xmlns:yana="http://www.uni-wuerzburg.de" >2678;293;true</annotation></species>
<species id="3-DehydroSme" compartment="System" initialAmount="10.0" name="3-Dehydroshikimate" >
<annotation xmlns:yana="http://www.uni-wuerzburg.de" >3018;209;true</annotation></species>
<species id="3-Hydroxybutanoyl-ACP" compartment="System" initialAmount="10.0" name="(3R)-3-Hydroxybutanoyl-[acyl-carrier protein]" >
<annotation xmlns:yana="http://www.uni-wuerzburg.de" >323;2103;true</annotation></species>
<species id="3-Hydroxydecanoyl-ACP" compartment="System" initialAmount="10.0" name="(3R)-3-Hydroxydecanoyl-[acyl-carrier protein]" >
<annotation xmlns:yana="http://www.uni-wuerzburg.de" >1332;2864;true</annotation></species>
<species id="3-Hydroxydodecanoyl-ACP" compartment="System" initialAmount="10.0" name="(R)-3-Hydroxydodecanoyl-[acp]" >
<annotation xmlns:yana="http://www.uni-wuerzburg.de" >1083;2636;true</annotation></species>
<species id="3-Hydroxyglutaryl-ACP-methyl-ester" compartment="System" initialAmount="10.0" name="3-Hydroxyglutaryl-[acp] methyl ester" >
<annotation xmlns:yana="http://www.uni-wuerzburg.de" >1555;2213;true</annotation></species>
<species id="3-Hydroxyhexanoyl-ACP" compartment="System" initialAmount="10.0" name="(R)-3-Hydroxyhexanoyl-[acp]" >
<annotation xmlns:yana="http://www.uni-wuerzburg.de" >453;2326;true</annotation></species>
<species id="3-Hydroxyoctadecanoyl-ACP" compartment="System" initialAmount="10.0" name="(R)-3-Hydroxyoctadecanoyl-[acp]" >
<annotation xmlns:yana="http://www.uni-wuerzburg.de" >297;2632;true</annotation></species>
<species id="3-Hydroxyoctanoyl-ACP" compartment="System" initialAmount="10.0" name="(3R)-3-Hydroxyoctanoyl-[acyl-carrier protein]" >
<annotation xmlns:yana="http://www.uni-wuerzburg.de" >1551;2787;true</annotation></species>
<species id="3-Hydroxypalmitoyl-ACP" compartment="System" initialAmount="10.0" name="(3R)-3-Hydroxypalmitoyl-[acyl-carrier protein]" >
<annotation xmlns:yana="http://www.uni-wuerzburg.de" >884;2768;true</annotation></species>
<species id="3-Hydroxypimeloyl-ACP-methyl-ester" compartment="System" initialAmount="10.0" name="3-Hydroxypimeloyl-[acp] methyl ester" >
<annotation xmlns:yana="http://www.uni-wuerzburg.de" >1750;2400;true</annotation></species>
<species id="3-Hydroxytetradecanoyl-ACP" compartment="System" initialAmount="10.0" name="(3R)-3-Hydroxytetradecanoyl-[acyl-carrier protein]" >
<annotation xmlns:yana="http://www.uni-wuerzburg.de" >274;1604;true</annotation></species>
<species id="3-Indoyl-GlycerolP" compartment="System" initialAmount="10.0" name="Indoleglycerol phosphate" >
<annotation xmlns:yana="http://www.uni-wuerzburg.de" >3521;646;true</annotation></species>
<species id="3-Ketoglutaryl-ACP-methyl-ester" compartment="System" initialAmount="10.0" name="3-Ketoglutaryl-[acp] methyl ester" >
<annotation xmlns:yana="http://www.uni-wuerzburg.de" >1369;2039;true</annotation></species>
<species id="3-Ketopimeloyl-ACP-methyl-ester" compartment="System" initialAmount="10.0" name="3-Ketopimeloyl-[acp] methyl ester" >
<annotation xmlns:yana="http://www.uni-wuerzburg.de" >1375;2425;true</annotation></species>
<species id="3-Methyl-1-hydroxybutyl-ThPP" compartment="System" initialAmount="10.0" name="" >
<annotation xmlns:yana="http://www.uni-wuerzburg.de" >3933;335;true</annotation></species>
<species id="3-Oxodecanoyl-ACP" compartment="System" initialAmount="10.0" name="3-Oxodecanoyl-[acp]" >
<annotation xmlns:yana="http://www.uni-wuerzburg.de" >1290;2649;true</annotation></species>
<species id="3-Oxododecanoyl-ACP" compartment="System" initialAmount="10.0" name="3-Oxododecanoyl-[acp]" >
<annotation xmlns:yana="http://www.uni-wuerzburg.de" >1017;2366;true</annotation></species>
<species id="3-Oxohexadecanoyl-ACP" compartment="System" initialAmount="10.0" name="3-Oxohexadecanoyl-[acp]" >
<annotation xmlns:yana="http://www.uni-wuerzburg.de" >765;2562;true</annotation></species>
<species id="3-Oxohexanoyl-ACP" compartment="System" initialAmount="10.0" name="3-Oxohexanoyl-[acp]" >
<annotation xmlns:yana="http://www.uni-wuerzburg.de" >555;2203;true</annotation></species>
<species id="3-Oxooctanoyl-ACP" compartment="System" initialAmount="10.0" name="3-Oxooctanoyl-[acp]" >
<annotation xmlns:yana="http://www.uni-wuerzburg.de" >1535;2583;true</annotation></species>
<species id="3-Oxostearoyl-ACP" compartment="System" initialAmount="10.0" name="3-Oxostearoyl-[acp]" >
<annotation xmlns:yana="http://www.uni-wuerzburg.de" >596;2602;true</annotation></species>
<species id="3-Oxotetradecanoyl-ACP" compartment="System" initialAmount="10.0" name="3-Oxotetradecanoyl-[acp]" >
<annotation xmlns:yana="http://www.uni-wuerzburg.de" >566;2515;true</annotation></species>
<species id="3-Sulfino-L-alanine" compartment="System" initialAmount="10.0" name="" >
<annotation xmlns:yana="http://www.uni-wuerzburg.de" >2156;1221;true</annotation></species>
<species id="3-Sulfolactate-2R" compartment="System" initialAmount="10.0" name="(2R)-3-Sulfolactate" >
<annotation xmlns:yana="http://www.uni-wuerzburg.de" >1942;1092;true</annotation></species>
<species id="3-Sulfopyruvate" compartment="System" initialAmount="10.0" name="" >
<annotation xmlns:yana="http://www.uni-wuerzburg.de" >2467;1072;true</annotation></species>
<species id="34-Dihydroxy-2-butanone-4-P" compartment="System" initialAmount="10.0" name="L-3,4-Dihydroxybutan-2-one 4-phosphate" >
<annotation xmlns:yana="http://www.uni-wuerzburg.de" >2351;2261;true</annotation></species>
<species id="3deoxy-Man-Octulosonate" compartment="System" initialAmount="10.0" name="3-Deoxy-D-manno-octulosonate" >
<annotation xmlns:yana="http://www.uni-wuerzburg.de" >2734;451;true</annotation></species>
<species id="3deoxy-Man-Octulosonate8P" compartment="System" initialAmount="10.0" name="3-Deoxy-D-manno-octulosonate 8-phosphate" >
<annotation xmlns:yana="http://www.uni-wuerzburg.de" >2333;230;true</annotation></species>
<species id="3PSme" compartment="System" initialAmount="10.0" name="5-O-(1-Carboxyvinyl)-3-phosphoshikimate" >
<annotation xmlns:yana="http://www.uni-wuerzburg.de" >2854;353;true</annotation></species>
<species id="4-Cytiding-5-2P-2-C-Met-D-Erythritol" compartment="System" initialAmount="10.0" name="4-(Cytidine 5-diphospho)-2-C-methyl-D-erythritol" >
<annotation xmlns:yana="http://www.uni-wuerzburg.de" >2158;2504;true</annotation></species>
<species id="4-Hydroxyphenylpyruvate" compartment="System" initialAmount="10.0" name="3-(4-Hydroxyphenyl)pyruvate" >
<annotation xmlns:yana="http://www.uni-wuerzburg.de" >2460;927;true</annotation></species>
<species id="4-Methyl-2-oxopentanoate" compartment="System" initialAmount="10.0" name="" >
<annotation xmlns:yana="http://www.uni-wuerzburg.de" >4225;318;true</annotation></species>
<species id="4-Methylthio-2-oxobutanoate" compartment="System" initialAmount="10.0" boundaryCondition="true" name="4-Methylthio-2-oxobutanoic acid" >
<annotation xmlns:yana="http://www.uni-wuerzburg.de" >2992;656;true</annotation></species>
<species id="5-Amino-6-1-D-ribitylamino-uracil" compartment="System" initialAmount="10.0" name="5-Amino-6-(1-D-ribitylamino)uracil" >
<annotation xmlns:yana="http://www.uni-wuerzburg.de" >2263;2321;true</annotation></species>
<species id="5-Amino-6-5-P-D-ribitylamino-uracil" compartment="System" initialAmount="10.0" boundaryCondition="true" name="5-Amino-6-(5-phosphoribosylamino)uracil" >
<annotation xmlns:yana="http://www.uni-wuerzburg.de" >2243;2154;true</annotation></species>
<species id="5-Amino-6-5-P-D-ribosylamino-uracil" compartment="System" initialAmount="10.0" name="5-Amino-6-(5-phosphoribosylamino)uracil" >
<annotation xmlns:yana="http://www.uni-wuerzburg.de" >2426;1979;true</annotation></species>
<species id="5-Aminolevulinate" compartment="System" initialAmount="10.0" name="" >
<annotation xmlns:yana="http://www.uni-wuerzburg.de" >4371;2941;true</annotation></species>
<species id="5-Formyl-THF" compartment="System" initialAmount="10.0" boundaryCondition="true" name="K01934   5-formyltetrahydrofolate cyclo-ligase" >
<annotation xmlns:yana="http://www.uni-wuerzburg.de" >3007;2841;true</annotation></species>
<species id="67-Dimethyl-8-D-ribityl-lumazine" compartment="System" initialAmount="10.0" name="6,7-Dimethyl-8-(D-ribityl)lumazine" >
<annotation xmlns:yana="http://www.uni-wuerzburg.de" >2094;2283;true</annotation></species>
<species id="6PGL" compartment="System" initialAmount="10.0" name="D-Glucono-1,5-lactone-6P" >
<annotation xmlns:yana="http://www.uni-wuerzburg.de" >1057;62;true</annotation></species>
<species id="6PGn" compartment="System" initialAmount="10.0" name="D-gluconate-6P" >
<annotation xmlns:yana="http://www.uni-wuerzburg.de" >1401;18;true</annotation></species>
<species id="7-Hydroxy-6-methyl-8-ribityl_lumazine" compartment="System" initialAmount="10.0" boundaryCondition="true" name="7-Hydroxy-6-methyl-8-ribityl lumazine" >
<annotation xmlns:yana="http://www.uni-wuerzburg.de" >2153;2152;true</annotation></species>
<species id="78-Dihydroneopterin" compartment="System" initialAmount="10.0" name="2-Amino-4-hydroxy-6-(D-erythro-1,2,3-trihydroxypropyl)-7,8-dihydropteridine" >
<annotation xmlns:yana="http://www.uni-wuerzburg.de" >2326;2926;true</annotation></species>
<species id="78-Dihydroneopterin3P" compartment="System" initialAmount="10.0" name="" >
<annotation xmlns:yana="http://www.uni-wuerzburg.de" >2700;2290;true</annotation></species>
<species id="7P2Dehydro3deoxy-D-Arabinoheptonate" compartment="System" initialAmount="10.0" name="2-Dehydro-3-deoxy-D-arabino-heptonate 7-phosphate" >
<annotation xmlns:yana="http://www.uni-wuerzburg.de" >2305;387;true</annotation></species>
<species id="8-Amino-7-oxononanoate" compartment="System" initialAmount="10.0" boundaryCondition="true" name="8-Amino-7-oxononanoate" >
<annotation xmlns:yana="http://www.uni-wuerzburg.de" >801;1610;true</annotation></species>
<species id="a-D-GlcN1P" compartment="System" initialAmount="10.0" name="alpha-D-Glucosamine 1-phosphate" >
<annotation xmlns:yana="http://www.uni-wuerzburg.de" >1289;1053;true</annotation></species>
<species id="Ac" compartment="System" initialAmount="10.0" boundaryCondition="true" name="Acetate" >
<annotation xmlns:yana="http://www.uni-wuerzburg.de" >20;1385;true</annotation></species>
<species id="AcCoA" compartment="System" initialAmount="10.0" name="Acetyl-CoA" >
<annotation xmlns:yana="http://www.uni-wuerzburg.de" >1227;1354;true</annotation></species>
<species id="Acetoacetyl-ACP" compartment="System" initialAmount="10.0" name="Acetoacetyl-[acp]" >
<annotation xmlns:yana="http://www.uni-wuerzburg.de" >890;1946;true</annotation></species>
<species id="Acetyl-ACP" compartment="System" initialAmount="10.0" boundaryCondition="true" name="" >
<annotation xmlns:yana="http://www.uni-wuerzburg.de" >353;1882;true</annotation></species>
<species id="ACP" compartment="System" initialAmount="10.0" boundaryCondition="true" name="Acyl-carrier protein" >
<annotation xmlns:yana="http://www.uni-wuerzburg.de" >713;1803;true</annotation></species>
<species id="Acyl-CoA" compartment="System" initialAmount="10.0" boundaryCondition="true" name="" >
<annotation xmlns:yana="http://www.uni-wuerzburg.de" >1281;1657;true</annotation></species>
<species id="Adenine" compartment="System" initialAmount="10.0" name="" >
<annotation xmlns:yana="http://www.uni-wuerzburg.de" >4197;2389;true</annotation></species>
<species id="Adenosine" compartment="System" initialAmount="10.0" name="" >
<annotation xmlns:yana="http://www.uni-wuerzburg.de" >4330;2401;true</annotation></species>
<species id="ADP" compartment="System" initialAmount="10.0" boundaryCondition="true" name="" >
<annotation xmlns:yana="http://www.uni-wuerzburg.de" >50;50;false</annotation></species>
<species id="ADP-Glc" compartment="System" initialAmount="10.0" name="ADP-glucose" >
<annotation xmlns:yana="http://www.uni-wuerzburg.de" >790;318;true</annotation></species>
<species id="aKG" compartment="System" initialAmount="10.0" name="2-Oxoglutarate" >
<annotation xmlns:yana="http://www.uni-wuerzburg.de" >2226;1336;true</annotation></species>
<species id="Ala" compartment="System" initialAmount="10.0" boundaryCondition="true" name="Alanine-D" >
<annotation xmlns:yana="http://www.uni-wuerzburg.de" >216;877;true</annotation></species>
<species id="Ala-Ala" compartment="System" initialAmount="10.0" name="D-Alanyl-D-alanine" >
<annotation xmlns:yana="http://www.uni-wuerzburg.de" >409;753;true</annotation></species>
<species id="AMP" compartment="System" initialAmount="10.0" name="" >
<annotation xmlns:yana="http://www.uni-wuerzburg.de" >3984;2377;true</annotation></species>
<species id="Amylose" compartment="System" initialAmount="10.0" name="" >
<annotation xmlns:yana="http://www.uni-wuerzburg.de" >572;199;true</annotation></species>
<species id="Apo-carboxylase" compartment="System" initialAmount="10.0" boundaryCondition="true" name="Apo-[carboxylase]" >
<annotation xmlns:yana="http://www.uni-wuerzburg.de" >4574;2512;true</annotation></species>
<species id="APS" compartment="System" initialAmount="10.0" name="Adenylyl sulfate" >
<annotation xmlns:yana="http://www.uni-wuerzburg.de" >3449;2946;true</annotation></species>
<species id="Arogenate-L" compartment="System" initialAmount="10.0" name="" >
<annotation xmlns:yana="http://www.uni-wuerzburg.de" >2933;832;true</annotation></species>
<species id="Asp" compartment="System" initialAmount="10.0" boundaryCondition="true" name="Aspartate-L" >
<annotation xmlns:yana="http://www.uni-wuerzburg.de" >1727;1307;true</annotation></species>
<species id="AspP" compartment="System" initialAmount="10.0" name="4-Phospho-L-aspartate" >
<annotation xmlns:yana="http://www.uni-wuerzburg.de" >1565;1317;true</annotation></species>
<species id="AspSA" compartment="System" initialAmount="10.0" name="L-Aspartate 4-semialdehyde" >
<annotation xmlns:yana="http://www.uni-wuerzburg.de" >1559;1236;true</annotation></species>
<species id="ATP" compartment="System" initialAmount="10.0" boundaryCondition="true" name="" >
<annotation xmlns:yana="http://www.uni-wuerzburg.de" >50;50;false</annotation></species>
<species id="Biotin" compartment="System" initialAmount="10.0" boundaryCondition="true" name="" >
<annotation xmlns:yana="http://www.uni-wuerzburg.de" >4612;2605;true</annotation></species>
<species id="Biotinyl-5-AMP" compartment="System" initialAmount="10.0" name="" >
<annotation xmlns:yana="http://www.uni-wuerzburg.de" >4333;2566;true</annotation></species>
<species id="BPG" compartment="System" initialAmount="10.0" name="3-Phospho-D-glyceroyl phosphate" >
<annotation xmlns:yana="http://www.uni-wuerzburg.de" >1764;725;true</annotation></species>
<species id="But-2-enoyl-ACP" compartment="System" initialAmount="10.0" name="But-2-enoyl-[acyl-carrier protein]" >
<annotation xmlns:yana="http://www.uni-wuerzburg.de" >332;2383;true</annotation></species>
<species id="Butyryl-ACP" compartment="System" initialAmount="10.0" name="Butyryl-[acp]" >
<annotation xmlns:yana="http://www.uni-wuerzburg.de" >496;2082;true</annotation></species>
<species id="CDP" compartment="System" initialAmount="10.0" name="" >
<annotation xmlns:yana="http://www.uni-wuerzburg.de" >4162;2145;true</annotation></species>
<species id="CDP-diacylglycerol" compartment="System" initialAmount="10.0" name="" >
<annotation xmlns:yana="http://www.uni-wuerzburg.de" >1525;1725;true</annotation></species>
<species id="Chor" compartment="System" initialAmount="10.0" name="" >
<annotation xmlns:yana="http://www.uni-wuerzburg.de" >2273;517;true</annotation></species>
<species id="CMP" compartment="System" initialAmount="10.0" name="" >
<annotation xmlns:yana="http://www.uni-wuerzburg.de" >2955;1948;true</annotation></species>
<species id="CMP3deoxy-Man-Octulosonate" compartment="System" initialAmount="10.0" name="CMP-3-deoxy-D-manno-octulosonate" >
<annotation xmlns:yana="http://www.uni-wuerzburg.de" >1567;892;true</annotation></species>
<species id="CO2" compartment="System" initialAmount="10.0" boundaryCondition="true" name="" >
<annotation xmlns:yana="http://www.uni-wuerzburg.de" >50;50;false</annotation></species>
<species id="CoA" compartment="System" initialAmount="10.0" boundaryCondition="true" name="" >
<annotation xmlns:yana="http://www.uni-wuerzburg.de" >50;50;false</annotation></species>
<species id="Coproporphyrin_III" compartment="System" initialAmount="10.0" boundaryCondition="true" name="" >
<annotation xmlns:yana="http://www.uni-wuerzburg.de" >3721;2972;true</annotation></species>
<species id="Coproporphyrinogen_I" compartment="System" initialAmount="10.0" name="" >
<annotation xmlns:yana="http://www.uni-wuerzburg.de" >4625;3067;true</annotation></species>
<species id="Coproporphyrinogen_III" compartment="System" initialAmount="10.0" name="" >
<annotation xmlns:yana="http://www.uni-wuerzburg.de" >3984;3013;true</annotation></species>
<species id="CTP" compartment="System" initialAmount="10.0" boundaryCondition="true" name="" >
<annotation xmlns:yana="http://www.uni-wuerzburg.de" >2901;1698;true</annotation></species>
<species id="Cys" compartment="System" initialAmount="10.0" boundaryCondition="true" name="Cysteine-L" >
<annotation xmlns:yana="http://www.uni-wuerzburg.de" >2666;1470;true</annotation></species>
<species id="Cysteate" compartment="System" initialAmount="10.0" boundaryCondition="true" name="Cysteate-L" >
<annotation xmlns:yana="http://www.uni-wuerzburg.de" >2788;1232;true</annotation></species>
<species id="Cysteinyl-glycine" compartment="System" initialAmount="10.0" boundaryCondition="true" name="" >
<annotation xmlns:yana="http://www.uni-wuerzburg.de" >2702;2082;true</annotation></species>
<species id="Cytidine" compartment="System" initialAmount="10.0" boundaryCondition="true" name="" >
<annotation xmlns:yana="http://www.uni-wuerzburg.de" >2810;1305;true</annotation></species>
<species id="D-Ara5P" compartment="System" initialAmount="10.0" name="D-Arabinose-5P" >
<annotation xmlns:yana="http://www.uni-wuerzburg.de" >2043;344;true</annotation></species>
<species id="D-GlcN6P" compartment="System" initialAmount="10.0" boundaryCondition="true" name="D-Glucosamine 6-phosphate" >
<annotation xmlns:yana="http://www.uni-wuerzburg.de" >1771;1024;true</annotation></species>
<species id="D-Glyceraldehyde" compartment="System" initialAmount="10.0" boundaryCondition="true" name="" >
<annotation xmlns:yana="http://www.uni-wuerzburg.de" >902;555;true</annotation></species>
<species id="dADP" compartment="System" initialAmount="10.0" name="" >
<annotation xmlns:yana="http://www.uni-wuerzburg.de" >4194;1251;true</annotation></species>
<species id="dAMP" compartment="System" initialAmount="10.0" name="" >
<annotation xmlns:yana="http://www.uni-wuerzburg.de" >4417;1360;true</annotation></species>
<species id="dATP" compartment="System" initialAmount="10.0" name="" >
<annotation xmlns:yana="http://www.uni-wuerzburg.de" >4346;1430;true</annotation></species>
<species id="dCDP" compartment="System" initialAmount="10.0" name="" >
<annotation xmlns:yana="http://www.uni-wuerzburg.de" >4247;1695;true</annotation></species>
<species id="dCMP" compartment="System" initialAmount="10.0" name="" >
<annotation xmlns:yana="http://www.uni-wuerzburg.de" >4443;1876;true</annotation></species>
<species id="dCTP" compartment="System" initialAmount="10.0" name="" >
<annotation xmlns:yana="http://www.uni-wuerzburg.de" >4118;1718;true</annotation></species>
<species id="Decanoyl-ACP" compartment="System" initialAmount="10.0" name="Decanoyl-[acp]" >
<annotation xmlns:yana="http://www.uni-wuerzburg.de" >1133;2463;true</annotation></species>
<species id="Deoxyadenosine" compartment="System" initialAmount="10.0" boundaryCondition="true" name="" >
<annotation xmlns:yana="http://www.uni-wuerzburg.de" >4338;1184;true</annotation></species>
<species id="Deoxycytidine" compartment="System" initialAmount="10.0" boundaryCondition="true" name="" >
<annotation xmlns:yana="http://www.uni-wuerzburg.de" >4710;1849;true</annotation></species>
<species id="Deoxyguanosine" compartment="System" initialAmount="10.0" boundaryCondition="true" name="" >
<annotation xmlns:yana="http://www.uni-wuerzburg.de" >4379;962;true</annotation></species>
<species id="Deoxyuridine" compartment="System" initialAmount="10.0" boundaryCondition="true" name="" >
<annotation xmlns:yana="http://www.uni-wuerzburg.de" >3471;1556;true</annotation></species>
<species id="Dextrin" compartment="System" initialAmount="10.0" boundaryCondition="true" name="" >
<annotation xmlns:yana="http://www.uni-wuerzburg.de" >80;50;true</annotation></species>
<species id="dGDP" compartment="System" initialAmount="10.0" name="" >
<annotation xmlns:yana="http://www.uni-wuerzburg.de" >3986;1249;true</annotation></species>
<species id="dGMP" compartment="System" initialAmount="10.0" name="" >
<annotation xmlns:yana="http://www.uni-wuerzburg.de" >4195;1032;true</annotation></species>
<species id="dGTP" compartment="System" initialAmount="10.0" name="" >
<annotation xmlns:yana="http://www.uni-wuerzburg.de" >4316;1565;true</annotation></species>
<species id="DHAP" compartment="System" initialAmount="10.0" name="Glycerone phosphate" >
<annotation xmlns:yana="http://www.uni-wuerzburg.de" >1460;694;true</annotation></species>
<species id="DHF" compartment="System" initialAmount="10.0" name="Dihydrofolate" >
<annotation xmlns:yana="http://www.uni-wuerzburg.de" >2621;2733;true</annotation></species>
<species id="dIDP" compartment="System" initialAmount="10.0" boundaryCondition="true" name="" >
<annotation xmlns:yana="http://www.uni-wuerzburg.de" >4587;2317;true</annotation></species>
<species id="Dihydrolipoamide-E" compartment="System" initialAmount="10.0" name="[Dihydrolipoyllysine-residue succinyltransferase] S-succinyldihydrolipoyllysine" >
<annotation xmlns:yana="http://www.uni-wuerzburg.de" >3690;242;true</annotation></species>
<species id="Dihydrolipoylprotein" compartment="System" initialAmount="10.0" name="" >
<annotation xmlns:yana="http://www.uni-wuerzburg.de" >4447;350;true</annotation></species>
<species id="Dihydropteroate" compartment="System" initialAmount="10.0" name="" >
<annotation xmlns:yana="http://www.uni-wuerzburg.de" >2431;2970;true</annotation></species>
<species id="Dimethylallyl2P" compartment="System" initialAmount="10.0" name="Dimethylallyl diphosphate" >
<annotation xmlns:yana="http://www.uni-wuerzburg.de" >624;2916;true</annotation></species>
<species id="dIMP" compartment="System" initialAmount="10.0" name="" >
<annotation xmlns:yana="http://www.uni-wuerzburg.de" >4270;2315;true</annotation></species>
<species id="dITP" compartment="System" initialAmount="10.0" boundaryCondition="true" name="" >
<annotation xmlns:yana="http://www.uni-wuerzburg.de" >3991;2291;true</annotation></species>
<species id="DNA" compartment="System" initialAmount="10.0" boundaryCondition="true" name="" >
<annotation xmlns:yana="http://www.uni-wuerzburg.de" >4506;1586;true</annotation></species>
<species id="DNA_ex" compartment="System" initialAmount="10.0" boundaryCondition="true" name="" >
<annotation xmlns:yana="http://www.uni-wuerzburg.de" >4669;1661;true</annotation></species>
<species id="Dodecanoyl-ACP" compartment="System" initialAmount="10.0" name="Dodecanoyl-[acyl-carrier protein]" >
<annotation xmlns:yana="http://www.uni-wuerzburg.de" >957;2568;true</annotation></species>
<species id="dTDP" compartment="System" initialAmount="10.0" name="" >
<annotation xmlns:yana="http://www.uni-wuerzburg.de" >4582;1323;true</annotation></species>
<species id="dTMP" compartment="System" initialAmount="10.0" boundaryCondition="true" name="" >
<annotation xmlns:yana="http://www.uni-wuerzburg.de" >4628;1175;true</annotation></species>
<species id="dTTP" compartment="System" initialAmount="10.0" name="" >
<annotation xmlns:yana="http://www.uni-wuerzburg.de" >4634;1457;true</annotation></species>
<species id="dUDP" compartment="System" initialAmount="10.0" name="" >
<annotation xmlns:yana="http://www.uni-wuerzburg.de" >3536;1491;true</annotation></species>
<species id="dUMP" compartment="System" initialAmount="10.0" name="" >
<annotation xmlns:yana="http://www.uni-wuerzburg.de" >3772;1617;true</annotation></species>
<species id="dUTP" compartment="System" initialAmount="10.0" name="" >
<annotation xmlns:yana="http://www.uni-wuerzburg.de" >3807;1794;true</annotation></species>
<species id="E4P" compartment="System" initialAmount="10.0" name="D-Erythrose 4-phosphate" >
<annotation xmlns:yana="http://www.uni-wuerzburg.de" >1926;461;true</annotation></species>
<species id="EE-Farnesyl2P" compartment="System" initialAmount="10.0" name="trans,trans-Farnesyl diphosphate" >
<annotation xmlns:yana="http://www.uni-wuerzburg.de" >576;3063;true</annotation></species>
<species id="EEpolyS-UndecaprenylPP" compartment="System" initialAmount="10.0" boundaryCondition="true" name="di-trans,poly-cis-Undecaprenyl diphosphate" >
<annotation xmlns:yana="http://www.uni-wuerzburg.de" >1147;2881;true</annotation></species>
<species id="Enoylglutaryl-ACP-methyl-ester" compartment="System" initialAmount="10.0" name="Enoylglutaryl-[acp] methyl ester" >
<annotation xmlns:yana="http://www.uni-wuerzburg.de" >1573;2386;true</annotation></species>
<species id="Enoylpimeloyl-ACP-methyl-ester" compartment="System" initialAmount="10.0" name="Enoylpimeloyl-[acp] methyl ester" >
<annotation xmlns:yana="http://www.uni-wuerzburg.de" >1848;2204;true</annotation></species>
<species id="F6P" compartment="System" initialAmount="10.0" name="D-Fructose 6-phosphate" >
<annotation xmlns:yana="http://www.uni-wuerzburg.de" >1398;362;true</annotation></species>
<species id="FA_ex" compartment="System" initialAmount="10.0" boundaryCondition="true" name="" >
<annotation xmlns:yana="http://www.uni-wuerzburg.de" >2;2798;true</annotation></species>
<species id="FAD" compartment="System" initialAmount="10.0" boundaryCondition="true" name="" >
<annotation xmlns:yana="http://www.uni-wuerzburg.de" >1943;1976;true</annotation></species>
<species id="FADH2" compartment="System" initialAmount="10.0" boundaryCondition="true" name="" >
<annotation xmlns:yana="http://www.uni-wuerzburg.de" >1909;1863;true</annotation></species>
<species id="FBP" compartment="System" initialAmount="10.0" name="beta-D-Fructose 1,6-bisphosphate" >
<annotation xmlns:yana="http://www.uni-wuerzburg.de" >987;499;true</annotation></species>
<species id="Fe2+" compartment="System" initialAmount="10.0" boundaryCondition="true" name="" >
<annotation xmlns:yana="http://www.uni-wuerzburg.de" >3758;2801;true</annotation></species>
<species id="Ferredoxin-oxidized" compartment="System" initialAmount="10.0" boundaryCondition="true" name="Oxidized ferredoxin" >
<annotation xmlns:yana="http://www.uni-wuerzburg.de" >1173;2998;true</annotation></species>
<species id="Ferredoxin-reduced" compartment="System" initialAmount="10.0" boundaryCondition="true" name="Reduced ferredoxin" >
<annotation xmlns:yana="http://www.uni-wuerzburg.de" >1029;3048;true</annotation></species>
<species id="FMN" compartment="System" initialAmount="10.0" boundaryCondition="true" name="" >
<annotation xmlns:yana="http://www.uni-wuerzburg.de" >1972;2229;true</annotation></species>
<species id="Folate" compartment="System" initialAmount="10.0" boundaryCondition="true" name="" >
<annotation xmlns:yana="http://www.uni-wuerzburg.de" >3091;2703;true</annotation></species>
<species id="Formate" compartment="System" initialAmount="10.0" boundaryCondition="true" name="" >
<annotation xmlns:yana="http://www.uni-wuerzburg.de" >2542;2068;true</annotation></species>
<species id="Fum" compartment="System" initialAmount="10.0" name="Fumarate" >
<annotation xmlns:yana="http://www.uni-wuerzburg.de" >1923;1812;true</annotation></species>
<species id="G1P" compartment="System" initialAmount="10.0" name="D-Glucose 1-phosphate" >
<annotation xmlns:yana="http://www.uni-wuerzburg.de" >534;390;true</annotation></species>
<species id="G2P" compartment="System" initialAmount="10.0" name="2-Phospho-D-glycerate" >
<annotation xmlns:yana="http://www.uni-wuerzburg.de" >1725;962;true</annotation></species>
<species id="G3P" compartment="System" initialAmount="10.0" name="3-Phospho-D-glycerate" >
<annotation xmlns:yana="http://www.uni-wuerzburg.de" >1544;703;true</annotation></species>
<species id="G6P" compartment="System" initialAmount="10.0" boundaryCondition="true" name="beta-D-Glucose-6P" >
<annotation xmlns:yana="http://www.uni-wuerzburg.de" >910;290;true</annotation></species>
<species id="GAP" compartment="System" initialAmount="10.0" name="D-Glyceraldehyde 3-phosphate" >
<annotation xmlns:yana="http://www.uni-wuerzburg.de" >1577;518;true</annotation></species>
<species id="GDP" compartment="System" initialAmount="10.0" boundaryCondition="true" name="" >
<annotation xmlns:yana="http://www.uni-wuerzburg.de" >3892;881;true</annotation></species>
<species id="GDP-Man" compartment="System" initialAmount="10.0" name="GDP-Mannose" >
<annotation xmlns:yana="http://www.uni-wuerzburg.de" >2760;140;true</annotation></species>
<species id="GeranylgeranylPP" compartment="System" initialAmount="10.0" boundaryCondition="true" name="Geranylgeranyl diphosphate" >
<annotation xmlns:yana="http://www.uni-wuerzburg.de" >10;2971;true</annotation></species>
<species id="GeranylPP" compartment="System" initialAmount="10.0" name="Geranyl diphosphate" >
<annotation xmlns:yana="http://www.uni-wuerzburg.de" >566;2961;true</annotation></species>
<species id="Glc" compartment="System" initialAmount="10.0" boundaryCondition="true" name="D-Glucose" >
<annotation xmlns:yana="http://www.uni-wuerzburg.de" >934;28;true</annotation></species>
<species id="GlcNAc1P" compartment="System" initialAmount="10.0" name="N-Acetyl-alpha-D-glucosamine 1-phosphate" >
<annotation xmlns:yana="http://www.uni-wuerzburg.de" >933;1009;true</annotation></species>
<species id="Gln" compartment="System" initialAmount="10.0" boundaryCondition="true" name="Glutamine-L" >
<annotation xmlns:yana="http://www.uni-wuerzburg.de" >2974;1426;true</annotation></species>
<species id="Glu" compartment="System" initialAmount="10.0" boundaryCondition="true" name="Glutamate-L" >
<annotation xmlns:yana="http://www.uni-wuerzburg.de" >3712;2305;true</annotation></species>
<species id="Glutamate-1-semialdehyde" compartment="System" initialAmount="10.0" name="" >
<annotation xmlns:yana="http://www.uni-wuerzburg.de" >4605;2845;true</annotation></species>
<species id="Glutamyl-tRNA" compartment="System" initialAmount="10.0" boundaryCondition="true" name="" >
<annotation xmlns:yana="http://www.uni-wuerzburg.de" >4217;2719;true</annotation></species>
<species id="Glutaryl-ACP-methyl-ester" compartment="System" initialAmount="10.0" name="Glutaryl-[acp] methyl ester" >
<annotation xmlns:yana="http://www.uni-wuerzburg.de" >1386;2274;true</annotation></species>
<species id="Glutaryl-CoA" compartment="System" initialAmount="10.0" name="" >
<annotation xmlns:yana="http://www.uni-wuerzburg.de" >3429;164;true</annotation></species>
<species id="Gly" compartment="System" initialAmount="10.0" boundaryCondition="true" name="Glycine-L" >
<annotation xmlns:yana="http://www.uni-wuerzburg.de" >3256;2223;true</annotation></species>
<species id="Glycogen" compartment="System" initialAmount="10.0" boundaryCondition="true" name="" >
<annotation xmlns:yana="http://www.uni-wuerzburg.de" >110;167;true</annotation></species>
<species id="Glycolaldehyde" compartment="System" initialAmount="10.0" boundaryCondition="true" name="" >
<annotation xmlns:yana="http://www.uni-wuerzburg.de" >1879;3018;true</annotation></species>
<species id="GMP" compartment="System" initialAmount="10.0" name="" >
<annotation xmlns:yana="http://www.uni-wuerzburg.de" >4229;846;true</annotation></species>
<species id="GTP" compartment="System" initialAmount="10.0" boundaryCondition="true" name="" >
<annotation xmlns:yana="http://www.uni-wuerzburg.de" >3296;1410;true</annotation></species>
<species id="Guanosine" compartment="System" initialAmount="10.0" boundaryCondition="true" name="" >
<annotation xmlns:yana="http://www.uni-wuerzburg.de" >4548;954;true</annotation></species>
<species id="H+" compartment="System" initialAmount="10.0" boundaryCondition="true" name="" >
<annotation xmlns:yana="http://www.uni-wuerzburg.de" >50;50;false</annotation></species>
<species id="H2O" compartment="System" initialAmount="10.0" boundaryCondition="true" name="" >
<annotation xmlns:yana="http://www.uni-wuerzburg.de" >50;50;false</annotation></species>
<species id="H2O2" compartment="System" initialAmount="10.0" boundaryCondition="true" name="" >
<annotation xmlns:yana="http://www.uni-wuerzburg.de" >3742;2888;true</annotation></species>
<species id="HCO3-" compartment="System" initialAmount="10.0" boundaryCondition="true" name="" >
<annotation xmlns:yana="http://www.uni-wuerzburg.de" >1146;1473;true</annotation></species>
<species id="Heme" compartment="System" initialAmount="10.0" boundaryCondition="true" name="" >
<annotation xmlns:yana="http://www.uni-wuerzburg.de" >3675;2783;true</annotation></species>
<species id="Hexadecanoyl-ACP" compartment="System" initialAmount="10.0" name="Hexadecanoyl-[acp]" >
<annotation xmlns:yana="http://www.uni-wuerzburg.de" >700;2603;true</annotation></species>
<species id="Hexanoyl-ACP" compartment="System" initialAmount="10.0" name="Hexanoyl-[acp]" >
<annotation xmlns:yana="http://www.uni-wuerzburg.de" >696;2134;true</annotation></species>
<species id="hm5dCDP" compartment="System" initialAmount="10.0" name="2-Deoxy-5-hydroxymethylcytidine-5-diphosphat" >
<annotation xmlns:yana="http://www.uni-wuerzburg.de" >4256;32;true</annotation></species>
<species id="hm5dCTP" compartment="System" initialAmount="10.0" name="2-Deoxy-5-hydroxymethylcytidine-5-triphosphate" >
<annotation xmlns:yana="http://www.uni-wuerzburg.de" >4568;292;true</annotation></species>
<species id="Holo-carboxylase" compartment="System" initialAmount="10.0" boundaryCondition="true" name="Holo-[carboxylase]" >
<annotation xmlns:yana="http://www.uni-wuerzburg.de" >4589;2392;true</annotation></species>
<species id="Hydroquinone" compartment="System" initialAmount="10.0" boundaryCondition="true" name="" >
<annotation xmlns:yana="http://www.uni-wuerzburg.de" >2167;1880;true</annotation></species>
<species id="Hydroxymethylbilane" compartment="System" initialAmount="10.0" name="" >
<annotation xmlns:yana="http://www.uni-wuerzburg.de" >4123;2853;true</annotation></species>
<species id="IDP" compartment="System" initialAmount="10.0" boundaryCondition="true" name="" >
<annotation xmlns:yana="http://www.uni-wuerzburg.de" >3648;2051;true</annotation></species>
<species id="IMP" compartment="System" initialAmount="10.0" boundaryCondition="true" name="" >
<annotation xmlns:yana="http://www.uni-wuerzburg.de" >4624;752;true</annotation></species>
<species id="Indole" compartment="System" initialAmount="10.0" boundaryCondition="true" name="" >
<annotation xmlns:yana="http://www.uni-wuerzburg.de" >3041;539;true</annotation></species>
<species id="Inosine" compartment="System" initialAmount="10.0" boundaryCondition="true" name="" >
<annotation xmlns:yana="http://www.uni-wuerzburg.de" >4277;756;true</annotation></species>
<species id="Isopentenyl2P" compartment="System" initialAmount="10.0" name="Isopentenyl diphosphate" >
<annotation xmlns:yana="http://www.uni-wuerzburg.de" >243;2923;true</annotation></species>
<species id="ITP" compartment="System" initialAmount="10.0" boundaryCondition="true" name="" >
<annotation xmlns:yana="http://www.uni-wuerzburg.de" >4056;1605;true</annotation></species>
<species id="KDO-LipidIVA" compartment="System" initialAmount="10.0" name="3-Deoxy-D-manno-octulosonyl-lipid IV(A)" >
<annotation xmlns:yana="http://www.uni-wuerzburg.de" >939;1380;true</annotation></species>
<species id="KDO2-LipidIVA" compartment="System" initialAmount="10.0" name="Di[3-deoxy-D-manno-octulosonyl]-lipid IV(A)" >
<annotation xmlns:yana="http://www.uni-wuerzburg.de" >552;1501;true</annotation></species>
<species id="Lauroyl-ACP" compartment="System" initialAmount="10.0" boundaryCondition="true" name="Dodecanoyl-[acyl-carrier protein]" >
<annotation xmlns:yana="http://www.uni-wuerzburg.de" >510;1857;true</annotation></species>
<species id="Lauroyl-KOD2-LipidIV" compartment="System" initialAmount="10.0" name="" >
<annotation xmlns:yana="http://www.uni-wuerzburg.de" >350;1780;true</annotation></species>
<species id="Leu" compartment="System" initialAmount="10.0" boundaryCondition="true" name="Leucine-L" >
<annotation xmlns:yana="http://www.uni-wuerzburg.de" >4389;554;true</annotation></species>
<species id="LipidA_disaccharide" compartment="System" initialAmount="10.0" name="" >
<annotation xmlns:yana="http://www.uni-wuerzburg.de" >829;1200;true</annotation></species>
<species id="LipidIVA" compartment="System" initialAmount="10.0" name="2,3,2,3-Tetrakis(3-hydroxytetradecanoyl)-D-glucosaminyl-1,6-beta-D-glucosamine 1,4-bisphosphate" >
<annotation xmlns:yana="http://www.uni-wuerzburg.de" >1128;1248;true</annotation></species>
<species id="LipidX" compartment="System" initialAmount="10.0" boundaryCondition="true" name="" >
<annotation xmlns:yana="http://www.uni-wuerzburg.de" >468;1170;true</annotation></species>
<species id="Lipoamide-E" compartment="System" initialAmount="10.0" name="Enzyme N6-(lipoyl)lysine" >
<annotation xmlns:yana="http://www.uni-wuerzburg.de" >3886;99;true</annotation></species>
<species id="Lipopolysacchride" compartment="System" initialAmount="10.0" boundaryCondition="true" name="" >
<annotation xmlns:yana="http://www.uni-wuerzburg.de" >80;1459;true</annotation></species>
<species id="Lipoylprotein" compartment="System" initialAmount="10.0" name="" >
<annotation xmlns:yana="http://www.uni-wuerzburg.de" >4546;673;true</annotation></species>
<species id="LL-26-Diaminoheptanedioate" compartment="System" initialAmount="10.0" name="LL-2,6-Diaminoheptanedioate" >
<annotation xmlns:yana="http://www.uni-wuerzburg.de" >1624;985;true</annotation></species>
<species id="m-DAP" compartment="System" initialAmount="10.0" name="meso-2,6-Diaminoheptanedioate" >
<annotation xmlns:yana="http://www.uni-wuerzburg.de" >1329;930;true</annotation></species>
<species id="M1P" compartment="System" initialAmount="10.0" name="Mannose1P" >
<annotation xmlns:yana="http://www.uni-wuerzburg.de" >2550;10;true</annotation></species>
<species id="M6P" compartment="System" initialAmount="10.0" boundaryCondition="true" name="Mannose6P" >
<annotation xmlns:yana="http://www.uni-wuerzburg.de" >2210;40;true</annotation></species>
<species id="Mal" compartment="System" initialAmount="10.0" name="Malate" >
<annotation xmlns:yana="http://www.uni-wuerzburg.de" >1791;1634;true</annotation></species>
<species id="Malonyl-ACP" compartment="System" initialAmount="10.0" name="Malonyl-[acyl-carrier protein]" >
<annotation xmlns:yana="http://www.uni-wuerzburg.de" >1199;2087;true</annotation></species>
<species id="Malonyl-ACP-methyl-ester" compartment="System" initialAmount="10.0" boundaryCondition="true" name="Malonyl-[acp] methyl ester" >
<annotation xmlns:yana="http://www.uni-wuerzburg.de" >1420;1921;true</annotation></species>
<species id="Malonyl-CoA" compartment="System" initialAmount="10.0" name="" >
<annotation xmlns:yana="http://www.uni-wuerzburg.de" >903;1633;true</annotation></species>
<species id="Maltodextrin" compartment="System" initialAmount="10.0" name="" >
<annotation xmlns:yana="http://www.uni-wuerzburg.de" >676;166;true</annotation></species>
<species id="Maltose" compartment="System" initialAmount="10.0" name="" >
<annotation xmlns:yana="http://www.uni-wuerzburg.de" >505;28;true</annotation></species>
<species id="Mercaptopyruvate" compartment="System" initialAmount="10.0" boundaryCondition="true" name="" >
<annotation xmlns:yana="http://www.uni-wuerzburg.de" >2582;1442;true</annotation></species>
<species id="Met-tRNA" compartment="System" initialAmount="10.0" boundaryCondition="true" name="L-Methionyl-tRNA" >
<annotation xmlns:yana="http://www.uni-wuerzburg.de" >2474;3072;true</annotation></species>
<species id="MeTHF" compartment="System" initialAmount="10.0" name="5,10-Methenyltetrahydrofolate" >
<annotation xmlns:yana="http://www.uni-wuerzburg.de" >3221;2980;true</annotation></species>
<species id="Methionine-L" compartment="System" initialAmount="10.0" boundaryCondition="true" name="" >
<annotation xmlns:yana="http://www.uni-wuerzburg.de" >2928;521;true</annotation></species>
<species id="Methylbutanoyl-CoA" compartment="System" initialAmount="10.0" boundaryCondition="true" name="3-Methylbutanoyl-CoA" >
<annotation xmlns:yana="http://www.uni-wuerzburg.de" >3777;480;true</annotation></species>
<species id="Methylenetetrahydromethanopterin510" compartment="System" initialAmount="10.0" name="5,10-Methylenetetrahydromethanopterin" >
<annotation xmlns:yana="http://www.uni-wuerzburg.de" >2552;2180;true</annotation></species>
<species id="MetTHF" compartment="System" initialAmount="10.0" name="5,10-Methylenetetrahydrofolate" >
<annotation xmlns:yana="http://www.uni-wuerzburg.de" >3242;2663;true</annotation></species>
<species id="N-Formylmethionyl-tRNA" compartment="System" initialAmount="10.0" boundaryCondition="true" name="" >
<annotation xmlns:yana="http://www.uni-wuerzburg.de" >2751;3116;true</annotation></species>
<species id="N-glycan" compartment="System" initialAmount="10.0" boundaryCondition="true" name="" >
<annotation xmlns:yana="http://www.uni-wuerzburg.de" >2310;120;true</annotation></species>
<species id="NAD+" compartment="System" initialAmount="10.0" boundaryCondition="true" name="" >
<annotation xmlns:yana="http://www.uni-wuerzburg.de" >50;50;false</annotation></species>
<species id="NADH" compartment="System" initialAmount="10.0" boundaryCondition="true" name="" >
<annotation xmlns:yana="http://www.uni-wuerzburg.de" >50;50;false</annotation></species>
<species id="NADP+" compartment="System" initialAmount="10.0" boundaryCondition="true" name="" >
<annotation xmlns:yana="http://www.uni-wuerzburg.de" >50;50;false</annotation></species>
<species id="NADPH" compartment="System" initialAmount="10.0" boundaryCondition="true" name="" >
<annotation xmlns:yana="http://www.uni-wuerzburg.de" >50;50;false</annotation></species>
<species id="NH3" compartment="System" initialAmount="10.0" boundaryCondition="true" name="" >
<annotation xmlns:yana="http://www.uni-wuerzburg.de" >3597;1428;true</annotation></species>
<species id="O2" compartment="System" initialAmount="10.0" boundaryCondition="true" name="" >
<annotation xmlns:yana="http://www.uni-wuerzburg.de" >50;50;false</annotation></species>
<species id="OAA" compartment="System" initialAmount="10.0" name="Oxaloacetate" >
<annotation xmlns:yana="http://www.uni-wuerzburg.de" >1898;1421;true</annotation></species>
<species id="Octadecanoyl-ACP" compartment="System" initialAmount="10.0" name="Octadecanoyl-[acyl-carrier protein]" >
<annotation xmlns:yana="http://www.uni-wuerzburg.de" >174;2799;true</annotation></species>
<species id="Octanoyl-ACP" compartment="System" initialAmount="10.0" name="Octanoyl-[acp]" >
<annotation xmlns:yana="http://www.uni-wuerzburg.de" >1342;2518;true</annotation></species>
<species id="Orthophosphate" compartment="System" initialAmount="10.0" boundaryCondition="true" name="Orthophosphate" >
<annotation xmlns:yana="http://www.uni-wuerzburg.de" >50;50;false</annotation></species>
<species id="PABA" compartment="System" initialAmount="10.0" boundaryCondition="true" name="4-Aminobenzoate" >
<annotation xmlns:yana="http://www.uni-wuerzburg.de" >2226;2851;true</annotation></species>
<species id="PAPS" compartment="System" initialAmount="10.0" name="3-Phosphoadenylyl sulfate" >
<annotation xmlns:yana="http://www.uni-wuerzburg.de" >3457;2669;true</annotation></species>
<species id="PE" compartment="System" initialAmount="10.0" boundaryCondition="true" name="Phosphatidylethanolamine" >
<annotation xmlns:yana="http://www.uni-wuerzburg.de" >1528;1919;true</annotation></species>
<species id="PEP" compartment="System" initialAmount="10.0" name="Phosphoenolpyruvate" >
<annotation xmlns:yana="http://www.uni-wuerzburg.de" >2085;734;true</annotation></species>
<species id="Peptidoglycan" compartment="System" initialAmount="10.0" boundaryCondition="true" name="" >
<annotation xmlns:yana="http://www.uni-wuerzburg.de" >80;693;true</annotation></species>
<species id="PGP" compartment="System" initialAmount="10.0" boundaryCondition="true" name="Phosphatidylglycerophosphate" >
<annotation xmlns:yana="http://www.uni-wuerzburg.de" >1624;1486;true</annotation></species>
<species id="Phe" compartment="System" initialAmount="10.0" boundaryCondition="true" name="L-Phenylalanine" >
<annotation xmlns:yana="http://www.uni-wuerzburg.de" >3457;801;true</annotation></species>
<species id="Phosphatidate" compartment="System" initialAmount="10.0" name="1,2-Diacyl-sn-glycerol 3-phosphate" >
<annotation xmlns:yana="http://www.uni-wuerzburg.de" >1359;1827;true</annotation></species>
<species id="Phosphatidylserine" compartment="System" initialAmount="10.0" boundaryCondition="true" name="" >
<annotation xmlns:yana="http://www.uni-wuerzburg.de" >2581;1655;true</annotation></species>
<species id="PhPyr" compartment="System" initialAmount="10.0" name="Phenylpyruvate" >
<annotation xmlns:yana="http://www.uni-wuerzburg.de" >2993;759;true</annotation></species>
<species id="Pimeloyl-ACP" compartment="System" initialAmount="10.0" boundaryCondition="true" name="Pimeloyl-[acyl-carrier protein]" >
<annotation xmlns:yana="http://www.uni-wuerzburg.de" >790;1510;true</annotation></species>
<species id="Pimeloyl-ACP-methyl-ester" compartment="System" initialAmount="10.0" boundaryCondition="true" name="Pimeloyl-[acyl-carrier protein] methyl ester" >
<annotation xmlns:yana="http://www.uni-wuerzburg.de" >1678;2125;true</annotation></species>
<species id="Porphobilinogen" compartment="System" initialAmount="10.0" name="" >
<annotation xmlns:yana="http://www.uni-wuerzburg.de" >4123;2734;true</annotation></species>
<species id="Prephenate" compartment="System" initialAmount="10.0" name="" >
<annotation xmlns:yana="http://www.uni-wuerzburg.de" >2453;723;true</annotation></species>
<species id="Protoporphyrin_IX" compartment="System" initialAmount="10.0" name="" >
<annotation xmlns:yana="http://www.uni-wuerzburg.de" >3915;2737;true</annotation></species>
<species id="Protoporphyrinogen_IX" compartment="System" initialAmount="10.0" name="" >
<annotation xmlns:yana="http://www.uni-wuerzburg.de" >3987;2866;true</annotation></species>
<species id="Pyr" compartment="System" initialAmount="10.0" boundaryCondition="true" name="Pyruvate" >
<annotation xmlns:yana="http://www.uni-wuerzburg.de" >2704;1149;true</annotation></species>
<species id="Quinone" compartment="System" initialAmount="10.0" boundaryCondition="true" name="p-Benzoquinone" >
<annotation xmlns:yana="http://www.uni-wuerzburg.de" >2094;1977;true</annotation></species>
<species id="R5P" compartment="System" initialAmount="10.0" name="D-Ribose 5-phosphate" >
<annotation xmlns:yana="http://www.uni-wuerzburg.de" >2013;154;true</annotation></species>
<species id="Riboflavin" compartment="System" initialAmount="10.0" name="" >
<annotation xmlns:yana="http://www.uni-wuerzburg.de" >1945;2426;true</annotation></species>
<species id="RNA" compartment="System" initialAmount="10.0" boundaryCondition="true" name="" >
<annotation xmlns:yana="http://www.uni-wuerzburg.de" >4475;2029;true</annotation></species>
<species id="RNA_ex" compartment="System" initialAmount="10.0" boundaryCondition="true" name="" >
<annotation xmlns:yana="http://www.uni-wuerzburg.de" >4670;2005;true</annotation></species>
<species id="Ru5P" compartment="System" initialAmount="10.0" name="D-Ribulose-5P" >
<annotation xmlns:yana="http://www.uni-wuerzburg.de" >1718;91;true</annotation></species>
<species id="S-3-Methylbutanoyl-dihydrolipoamideE" compartment="System" initialAmount="10.0" name="[Dihydrolipoyllysine-residue (2-methylpropanoyl)transferase] S-(3-methylbutanoyl)dihydrolipoyllysine" >
<annotation xmlns:yana="http://www.uni-wuerzburg.de" >3796;339;true</annotation></species>
<species id="S-Glutaryldihydrolipoamide" compartment="System" initialAmount="10.0" name="[Dihydrolipoyllysine-residue succinyltransferase] S-glutaryldihydrolipoyllysine" >
<annotation xmlns:yana="http://www.uni-wuerzburg.de" >3542;112;true</annotation></species>
<species id="S7P" compartment="System" initialAmount="10.0" name="D-Sedpheptulose 7-phosphate" >
<annotation xmlns:yana="http://www.uni-wuerzburg.de" >1577;389;true</annotation></species>
<species id="Ser" compartment="System" initialAmount="10.0" boundaryCondition="true" name="Serine-L" >
<annotation xmlns:yana="http://www.uni-wuerzburg.de" >3472;1048;true</annotation></species>
<species id="SerP" compartment="System" initialAmount="10.0" name="Phosphatidylserine" >
<annotation xmlns:yana="http://www.uni-wuerzburg.de" >1753;1999;true</annotation></species>
<species id="Sme" compartment="System" initialAmount="10.0" name="Shikimate" >
<annotation xmlns:yana="http://www.uni-wuerzburg.de" >3283;392;true</annotation></species>
<species id="Sme3P" compartment="System" initialAmount="10.0" name="Shikimate 3-phosphate" >
<annotation xmlns:yana="http://www.uni-wuerzburg.de" >3228;495;true</annotation></species>
<species id="sn-Glycerol3P" compartment="System" initialAmount="10.0" name="sn-Glycerol 3-phosphate" >
<annotation xmlns:yana="http://www.uni-wuerzburg.de" >1392;1471;true</annotation></species>
<species id="Succ" compartment="System" initialAmount="10.0" name="Succinate" >
<annotation xmlns:yana="http://www.uni-wuerzburg.de" >2221;1811;true</annotation></species>
<species id="Succinyl-CoA" compartment="System" initialAmount="10.0" name="" >
<annotation xmlns:yana="http://www.uni-wuerzburg.de" >2356;1589;true</annotation></species>
<species id="Sulfide" compartment="System" initialAmount="10.0" boundaryCondition="true" name="Hydrogen sulfide" >
<annotation xmlns:yana="http://www.uni-wuerzburg.de" >2046;866;true</annotation></species>
<species id="Sulfite" compartment="System" initialAmount="10.0" name="" >
<annotation xmlns:yana="http://www.uni-wuerzburg.de" >2215;917;true</annotation></species>
<species id="Tetradecanoyl-ACP" compartment="System" initialAmount="10.0" name="Tetradecanoyl-[acp]" >
<annotation xmlns:yana="http://www.uni-wuerzburg.de" >923;2680;true</annotation></species>
<species id="Tetrahydromethanopterin5678" compartment="System" initialAmount="10.0" name="5,6,7,8-Tetrahydromethanopterin" >
<annotation xmlns:yana="http://www.uni-wuerzburg.de" >2547;2123;true</annotation></species>
<species id="THF" compartment="System" initialAmount="10.0" name="Tetrahydrofolate" >
<annotation xmlns:yana="http://www.uni-wuerzburg.de" >2851;2428;true</annotation></species>
<species id="THF-Glu" compartment="System" initialAmount="10.0" name="THF-L-glutamate" >
<annotation xmlns:yana="http://www.uni-wuerzburg.de" >3089;2352;true</annotation></species>
<species id="Thioredoxin" compartment="System" initialAmount="10.0" boundaryCondition="true" name="" >
<annotation xmlns:yana="http://www.uni-wuerzburg.de" >3566;1043;true</annotation></species>
<species id="Thioredoxin_disulfide" compartment="System" initialAmount="10.0" boundaryCondition="true" name="" >
<annotation xmlns:yana="http://www.uni-wuerzburg.de" >3731;1298;true</annotation></species>
<species id="ThPP" compartment="System" initialAmount="10.0" name="Thiamin diphosphate" >
<annotation xmlns:yana="http://www.uni-wuerzburg.de" >4034;135;true</annotation></species>
<species id="Thymidine" compartment="System" initialAmount="10.0" boundaryCondition="true" name="" >
<annotation xmlns:yana="http://www.uni-wuerzburg.de" >4389;1093;true</annotation></species>
<species id="trans-Dec-2-enoyl-ACP" compartment="System" initialAmount="10.0" name="trans-Dec-2-enoyl-[acp]" >
<annotation xmlns:yana="http://www.uni-wuerzburg.de" >1149;2729;true</annotation></species>
<species id="trans-Dodec-2-enoyl-ACP" compartment="System" initialAmount="10.0" name="trans-Dodec-2-enoyl-[acp]" >
<annotation xmlns:yana="http://www.uni-wuerzburg.de" >1022;2873;true</annotation></species>
<species id="trans-Hex-2-enoyl-ACP" compartment="System" initialAmount="10.0" name="trans-Hex-2-enoyl-[acp]" >
<annotation xmlns:yana="http://www.uni-wuerzburg.de" >637;2391;true</annotation></species>
<species id="trans-Hexadec-2-enoyl-ACP" compartment="System" initialAmount="10.0" name="trans-Hexadec-2-enoyl-[acp]" >
<annotation xmlns:yana="http://www.uni-wuerzburg.de" >679;2773;true</annotation></species>
<species id="trans-Oct-2-enoyl-ACP" compartment="System" initialAmount="10.0" name="trans-Oct-2-enoyl-[acp]" >
<annotation xmlns:yana="http://www.uni-wuerzburg.de" >1428;2689;true</annotation></species>
<species id="trans-Octadec-2-enoyl-ACP" compartment="System" initialAmount="10.0" name="(2E)-Octadecenoyl-[acp]" >
<annotation xmlns:yana="http://www.uni-wuerzburg.de" >365;2798;true</annotation></species>
<species id="trans-Tetradec-2-enoyl-ACP" compartment="System" initialAmount="10.0" name="trans-Tetradec-2-enoyl-[acp]" >
<annotation xmlns:yana="http://www.uni-wuerzburg.de" >624;2823;true</annotation></species>
<species id="tRNA(Glu)" compartment="System" initialAmount="10.0" boundaryCondition="true" name="" >
<annotation xmlns:yana="http://www.uni-wuerzburg.de" >4210;2616;true</annotation></species>
<species id="Trp" compartment="System" initialAmount="10.0" boundaryCondition="true" name="Tryptophan-L" >
<annotation xmlns:yana="http://www.uni-wuerzburg.de" >3778;973;true</annotation></species>
<species id="Tyr" compartment="System" initialAmount="10.0" boundaryCondition="true" name="Tyrosine-L" >
<annotation xmlns:yana="http://www.uni-wuerzburg.de" >3145;1069;true</annotation></species>
<species id="UDP" compartment="System" initialAmount="10.0" name="" >
<annotation xmlns:yana="http://www.uni-wuerzburg.de" >848;1093;true</annotation></species>
<species id="UDP-23biS3-Hydroxytetradecanoyl-glucosamine" compartment="System" initialAmount="10.0" name="UDP-2,3-bis(3-hydroxytetradecanoyl)glucosamine" >
<annotation xmlns:yana="http://www.uni-wuerzburg.de" >650;1291;true</annotation></species>
<species id="UDP-3O3-Hydroxytetradecanoyl-GlcNAc" compartment="System" initialAmount="10.0" name="UDP-3-O-(3-hydroxytetradecanoyl)-N-acetylglucosamine" >
<annotation xmlns:yana="http://www.uni-wuerzburg.de" >153;1202;true</annotation></species>
<species id="UDP-3O3-hydroxytetradecanoyl-Glcosamine" compartment="System" initialAmount="10.0" name="UDP-3-O-(3-hydroxytetradecanoyl)-D-glucosamine" >
<annotation xmlns:yana="http://www.uni-wuerzburg.de" >217;1344;true</annotation></species>
<species id="UDP-GlcNAc" compartment="System" initialAmount="10.0" name="UDP-N-acetyl-alpha-D-glucosamine" >
<annotation xmlns:yana="http://www.uni-wuerzburg.de" >575;1028;true</annotation></species>
<species id="UDP-GlcNAc-enopyruvate" compartment="System" initialAmount="10.0" name="UDP-N-acetyl-3-(1-carboxyvinyl)-D-glucosamine" >
<annotation xmlns:yana="http://www.uni-wuerzburg.de" >976;705;true</annotation></species>
<species id="UDP-MurNAc" compartment="System" initialAmount="10.0" boundaryCondition="true" name="UDP-N-acetylmuramate" >
<annotation xmlns:yana="http://www.uni-wuerzburg.de" >765;717;true</annotation></species>
<species id="UDP-MurNAc-L-Ala" compartment="System" initialAmount="10.0" name="UDP-N-acetylmuramoyl-L-alanine" >
<annotation xmlns:yana="http://www.uni-wuerzburg.de" >987;863;true</annotation></species>
<species id="UDP-MurNAc-L-Ala-D-Glu" compartment="System" initialAmount="10.0" name="UDP-N-acetylmuramoyl-L-alanyl-D-glutamate" >
<annotation xmlns:yana="http://www.uni-wuerzburg.de" >1143;893;true</annotation></species>
<species id="UDP-MurNAc-L-Ala-D-Glu-L-Lys" compartment="System" initialAmount="10.0" boundaryCondition="true" name="UDP-N-acetylmuramoyl-L-alanyl-gamma-D-glutamyl-L-lysine" >
<annotation xmlns:yana="http://www.uni-wuerzburg.de" >657;700;true</annotation></species>
<species id="UDP-MurNAc-L-Ala-D-Glu-L-Lys-D-Ala-D-Ala" compartment="System" initialAmount="10.0" name="UDPMurNAc(oyl-L-Ala-D-gamma-Glu-L-Lys-D-Ala-D-Ala)" >
<annotation xmlns:yana="http://www.uni-wuerzburg.de" >566;491;true</annotation></species>
<species id="UDP-MurNAc-L-Ala-D-Glu-meso26d" compartment="System" initialAmount="10.0" name="UDP-N-acetylmuramoyl-L-alanyl-gamma-D-glutamyl-meso-2,6-diaminopimelate" >
<annotation xmlns:yana="http://www.uni-wuerzburg.de" >600;781;true</annotation></species>
<species id="UDP-MurNAc-L-Ala-D-Glu-meso26d-D-Ala-D-Ala" compartment="System" initialAmount="10.0" name="UDP-N-acetylmuramoyl-L-alanyl-D-glutamyl-6-carboxy-L-lysyl-D-alanyl-D-alanine" >
<annotation xmlns:yana="http://www.uni-wuerzburg.de" >255;523;true</annotation></species>
<species id="UMP" compartment="System" initialAmount="10.0" name="" >
<annotation xmlns:yana="http://www.uni-wuerzburg.de" >405;1080;true</annotation></species>
<species id="Undecaprenol" compartment="System" initialAmount="10.0" boundaryCondition="true" name="" >
<annotation xmlns:yana="http://www.uni-wuerzburg.de" >0;228;true</annotation></species>
<species id="Undecaprenyl-P" compartment="System" initialAmount="10.0" name="di-trans,poly-cis-Undecaprenyl phosphate" >
<annotation xmlns:yana="http://www.uni-wuerzburg.de" >156;362;true</annotation></species>
<species id="UndPP-MurNAc-L-Ala-D-Glu-L-Lys-D-Ala-D-Ala" compartment="System" initialAmount="10.0" name="MurAc(oyl-L-Ala-D-gamma-Glu-L-Lys-D-Ala-D-Ala)-diphospho-undecaprenol" >
<annotation xmlns:yana="http://www.uni-wuerzburg.de" >480;580;true</annotation></species>
<species id="UndPP-MurNAc-L-Ala-D-Glu-meso26d-D-Ala-D-Ala" compartment="System" initialAmount="10.0" name="Undecaprenyl-diphospho-N-acetylmuramoyl-L-alanyl-D-glutamyl-meso-2,6-diaminopimeloyl-D-alanyl-D-alanine" >
<annotation xmlns:yana="http://www.uni-wuerzburg.de" >19;515;true</annotation></species>
<species id="UndPP-MurNAcGlcNAc-L-Ala-D-Glu-L-Lys-D-Ala-D-Ala" compartment="System" initialAmount="10.0" name="Undecaprenyl-diphospho-N-acetylmuramoyl-(N-acetylglucosamine)-L-alanyl-gamma-D-glutamyl-L-lysyl-D-alanyl-D-alanine" >
<annotation xmlns:yana="http://www.uni-wuerzburg.de" >308;786;true</annotation></species>
<species id="UndPP-MurNAcGlcNAc-L-Ala-D-Glu-meso26d-D-Ala-D-Ala" compartment="System" initialAmount="10.0" name="Undecaprenyl-diphospho-N-acetylmuramoyl-(N-acetylglucosamine)-L-alanyl-D-glutamyl-meso-2,6-diaminopimeloyl-D-alanyl-D-alanine" >
<annotation xmlns:yana="http://www.uni-wuerzburg.de" >91;919;true</annotation></species>
<species id="Uridine" compartment="System" initialAmount="10.0" boundaryCondition="true" name="" >
<annotation xmlns:yana="http://www.uni-wuerzburg.de" >19;1087;true</annotation></species>
<species id="Uroporphyrin_I" compartment="System" initialAmount="10.0" boundaryCondition="true" name="" >
<annotation xmlns:yana="http://www.uni-wuerzburg.de" >4503;3006;true</annotation></species>
<species id="Uroporphyrin_III" compartment="System" initialAmount="10.0" boundaryCondition="true" name="" >
<annotation xmlns:yana="http://www.uni-wuerzburg.de" >3438;3074;true</annotation></species>
<species id="Uroporphyrinogen_I" compartment="System" initialAmount="10.0" name="" >
<annotation xmlns:yana="http://www.uni-wuerzburg.de" >4307;3007;true</annotation></species>
<species id="Uroporphyrinogen_III" compartment="System" initialAmount="10.0" name="" >
<annotation xmlns:yana="http://www.uni-wuerzburg.de" >3813;3085;true</annotation></species>
<species id="UTP" compartment="System" initialAmount="10.0" name="" >
<annotation xmlns:yana="http://www.uni-wuerzburg.de" >4080;2048;true</annotation></species>
<species id="X5P" compartment="System" initialAmount="10.0" name="D-Xylulose 5-phosphate" >
<annotation xmlns:yana="http://www.uni-wuerzburg.de" >1549;146;true</annotation></species>
<species id="Xanthosine" compartment="System" initialAmount="10.0" boundaryCondition="true" name="" >
<annotation xmlns:yana="http://www.uni-wuerzburg.de" >3983;2220;true</annotation></species>
<species id="XMP" compartment="System" initialAmount="10.0" name="" >
<annotation xmlns:yana="http://www.uni-wuerzburg.de" >4269;2229;true</annotation></species>
<species id="XTP" compartment="System" initialAmount="10.0" boundaryCondition="true" name="" >
<annotation xmlns:yana="http://www.uni-wuerzburg.de" >4586;2219;true</annotation></species>
</listOfSpecies>
<listOfReactions>
<reaction id="C01_01_01_R02736_EC_1.1.1.49/1.1.1.363" reversible="false" name="K00036  glucose-6-phosphate 1-dehydrogenase 1.1.1.49/1.1.1.363" >
<listOfReactants>
<speciesReference species="G6P" stoichiometry="2" >
</speciesReference>
<speciesReference species="NAD+" >
</speciesReference>
<speciesReference species="NADP+" >
</speciesReference>
</listOfReactants>
<listOfProducts>
<speciesReference species="6PGL" stoichiometry="2" >
</speciesReference>
<speciesReference species="H+" stoichiometry="2" >
</speciesReference>
<speciesReference species="NADH" >
</speciesReference>
<speciesReference species="NADPH" >
</speciesReference>
</listOfProducts>
<annotation xmlns:yana="http://www.uni-wuerzburg.de" >948;175</annotation></reaction>
<reaction id="C01_01_02_R02035_EC_3.1.1.31" reversible="false" name="K01057  6-phosphogluconolactonase  3.1.1.31" >
<listOfReactants>
<speciesReference species="6PGL" >
</speciesReference>
<speciesReference species="H2O" >
</speciesReference>
</listOfReactants>
<listOfProducts>
<speciesReference species="6PGn" >
</speciesReference>
</listOfProducts>
<annotation xmlns:yana="http://www.uni-wuerzburg.de" >1192;35</annotation></reaction>
<reaction id="C01_01_03_R01528_EC_1.1.1.44/1.1.1.343" reversible="false" name="K00033  6-phosphogluconate dehydrogenase 1.1.1.44/1.1.1.343" >
<listOfReactants>
<speciesReference species="6PGn" stoichiometry="2" >
</speciesReference>
<speciesReference species="NAD+" >
</speciesReference>
<speciesReference species="NADP+" >
</speciesReference>
</listOfReactants>
<listOfProducts>
<speciesReference species="CO2" stoichiometry="2" >
</speciesReference>
<speciesReference species="H+" stoichiometry="2" >
</speciesReference>
<speciesReference species="NADH" >
</speciesReference>
<speciesReference species="NADPH" >
</speciesReference>
<speciesReference species="Ru5P" stoichiometry="2" >
</speciesReference>
</listOfProducts>
<annotation xmlns:yana="http://www.uni-wuerzburg.de" >1574;47</annotation></reaction>
<reaction id="C01_01_04_R01056_EC_5.3.1.6" name="K01807  ribose 5-phosphate isomerase A  5.3.1.6" >
<listOfReactants>
<speciesReference species="Ru5P" >
</speciesReference>
</listOfReactants>
<listOfProducts>
<speciesReference species="R5P" >
</speciesReference>
</listOfProducts>
<annotation xmlns:yana="http://www.uni-wuerzburg.de" >1892;64</annotation></reaction>
<reaction id="C01_01_05_R01529_EC_5.1.3.1" name="K01783  ribulose-phosphate 3-epimerase  5.1.3.1" >
<listOfReactants>
<speciesReference species="Ru5P" >
</speciesReference>
</listOfReactants>
<listOfProducts>
<speciesReference species="X5P" >
</speciesReference>
</listOfProducts>
<annotation xmlns:yana="http://www.uni-wuerzburg.de" >1429;102</annotation></reaction>
<reaction id="C01_01_07_R02740_EC_5.3.1.9" name="K01810  glucose-6-phosphate isomerase 5.3.1.9" >
<listOfReactants>
<speciesReference species="G6P" >
</speciesReference>
</listOfReactants>
<listOfProducts>
<speciesReference species="F6P" >
</speciesReference>
</listOfProducts>
<annotation xmlns:yana="http://www.uni-wuerzburg.de" >1098;247</annotation></reaction>
<reaction id="C01_01_08_R04779_EC_2.7.1.11" reversible="false" name="K00850  6-phosphofructokinase 2.7.1.11" >
<listOfReactants>
<speciesReference species="ATP" >
</speciesReference>
<speciesReference species="F6P" >
</speciesReference>
</listOfReactants>
<listOfProducts>
<speciesReference species="ADP" >
</speciesReference>
<speciesReference species="FBP" >
</speciesReference>
</listOfProducts>
<annotation xmlns:yana="http://www.uni-wuerzburg.de" >1159;469</annotation></reaction>
<reaction id="C01_01_09_R01070_EC_4.1.2.13" name="K11645   fructose-bisphosphate aldolase, class I  4.1.2.13" >
<listOfReactants>
<speciesReference species="FBP" >
</speciesReference>
</listOfReactants>
<listOfProducts>
<speciesReference species="DHAP" >
</speciesReference>
<speciesReference species="GAP" >
</speciesReference>
</listOfProducts>
<annotation xmlns:yana="http://www.uni-wuerzburg.de" >1157;654</annotation></reaction>
<reaction id="C01_01_10_R01830_EC_2.2.1.1" name="K00615   transketolase 2.2.1.1" >
<listOfReactants>
<speciesReference species="F6P" >
</speciesReference>
<speciesReference species="GAP" >
</speciesReference>
</listOfReactants>
<listOfProducts>
<speciesReference species="E4P" >
</speciesReference>
<speciesReference species="X5P" >
</speciesReference>
</listOfProducts>
<annotation xmlns:yana="http://www.uni-wuerzburg.de" >1621;340</annotation></reaction>
<reaction id="C01_01_11_R01827_EC_2.2.1.2" name="K00616   transaldolase 2.2.1.2" >
<listOfReactants>
<speciesReference species="GAP" >
</speciesReference>
<speciesReference species="S7P" >
</speciesReference>
</listOfReactants>
<listOfProducts>
<speciesReference species="E4P" >
</speciesReference>
<speciesReference species="F6P" >
</speciesReference>
</listOfProducts>
<annotation xmlns:yana="http://www.uni-wuerzburg.de" >1348;500</annotation></reaction>
<reaction id="C01_01_12_R01641_EC_2.2.1.1" name="K00615   transketolase 2.2.1.1" >
<listOfReactants>
<speciesReference species="GAP" >
</speciesReference>
<speciesReference species="S7P" >
</speciesReference>
</listOfReactants>
<listOfProducts>
<speciesReference species="R5P" >
</speciesReference>
<speciesReference species="X5P" >
</speciesReference>
</listOfProducts>
<annotation xmlns:yana="http://www.uni-wuerzburg.de" >1422;268</annotation></reaction>
<reaction id="C01_02_02_R01015_EC_5.3.1.1" name="K01803   triosephosphate isomerase 5.3.1.1" >
<listOfReactants>
<speciesReference species="GAP" >
</speciesReference>
</listOfReactants>
<listOfProducts>
<speciesReference species="DHAP" >
</speciesReference>
</listOfProducts>
<annotation xmlns:yana="http://www.uni-wuerzburg.de" >1516;641</annotation></reaction>
<reaction id="C01_02_03_R01061_EC_1.2.1.12" name="K00134   glyceraldehyde 3-phosphate dehydrogenase 1.2.1.12" >
<listOfReactants>
<speciesReference species="GAP" >
</speciesReference>
<speciesReference species="NAD+" >
</speciesReference>
<speciesReference species="Orthophosphate" >
</speciesReference>
</listOfReactants>
<listOfProducts>
<speciesReference species="BPG" >
</speciesReference>
<speciesReference species="H+" >
</speciesReference>
<speciesReference species="NADH" >
</speciesReference>
</listOfProducts>
<annotation xmlns:yana="http://www.uni-wuerzburg.de" >1790;624</annotation></reaction>
<reaction id="C01_02_04_R01512_EC_2.7.2.3" name="K00927   phosphoglycerate kinase 2.7.2.3" >
<listOfReactants>
<speciesReference species="ADP" >
</speciesReference>
<speciesReference species="BPG" >
</speciesReference>
</listOfReactants>
<listOfProducts>
<speciesReference species="ATP" >
</speciesReference>
<speciesReference species="G3P" >
</speciesReference>
</listOfProducts>
<annotation xmlns:yana="http://www.uni-wuerzburg.de" >1637;680</annotation></reaction>
<reaction id="C01_02_05_R01518_EC_5.4.2.11" name="K01834   2,3-bisphosphoglycerate-dependent phosphoglycerate mutase 5.4.2.11" >
<listOfReactants>
<speciesReference species="G3P" >
</speciesReference>
</listOfReactants>
<listOfProducts>
<speciesReference species="G2P" >
</speciesReference>
</listOfProducts>
<annotation xmlns:yana="http://www.uni-wuerzburg.de" >1587;833</annotation></reaction>
<reaction id="C01_02_06_R00658_EC_4.2.1.11" name="K01689   enolase 4.2.1.11" >
<listOfReactants>
<speciesReference species="G2P" >
</speciesReference>
</listOfReactants>
<listOfProducts>
<speciesReference species="H2O" >
</speciesReference>
<speciesReference species="PEP" >
</speciesReference>
</listOfProducts>
<annotation xmlns:yana="http://www.uni-wuerzburg.de" >1825;932</annotation></reaction>
<reaction id="C01_02_07_R00200_EC_2.7.1.40" reversible="false" name="K00873   pyruvate kinase 2.7.1.40" >
<listOfReactants>
<speciesReference species="ADP" >
</speciesReference>
<speciesReference species="CDP" >
</speciesReference>
<speciesReference species="dADP" >
</speciesReference>
<speciesReference species="dGDP" >
</speciesReference>
<speciesReference species="GDP" >
</speciesReference>
<speciesReference species="IDP" >
</speciesReference>
<speciesReference species="PEP" stoichiometry="7" >
</speciesReference>
<speciesReference species="UDP" >
</speciesReference>
</listOfReactants>
<listOfProducts>
<speciesReference species="ATP" >
</speciesReference>
<speciesReference species="CTP" >
</speciesReference>
<speciesReference species="dATP" >
</speciesReference>
<speciesReference species="dGTP" >
</speciesReference>
<speciesReference species="GTP" >
</speciesReference>
<speciesReference species="ITP" >
</speciesReference>
<speciesReference species="Pyr" stoichiometry="7" >
</speciesReference>
<speciesReference species="UTP" >
</speciesReference>
</listOfProducts>
<annotation xmlns:yana="http://www.uni-wuerzburg.de" >4068;1493</annotation></reaction>
<reaction id="C01_02_08-11_EC_1.2.4.1/1.8.1.4/2.3.1.12" reversible="false" name="" >
<listOfReactants>
<speciesReference species="CoA" >
</speciesReference>
<speciesReference species="NAD+" >
</speciesReference>
<speciesReference species="Pyr" >
</speciesReference>
</listOfReactants>
<listOfProducts>
<speciesReference species="AcCoA" >
</speciesReference>
<speciesReference species="CO2" >
</speciesReference>
<speciesReference species="H+" >
</speciesReference>
<speciesReference species="NADH" >
</speciesReference>
</listOfProducts>
<annotation xmlns:yana="http://www.uni-wuerzburg.de" >1332;1213</annotation></reaction>
<reaction id="C01_02_12_R00431_EC_4.1.1.32" reversible="false" name="K01596   phosphoenolpyruvate carboxykinase (GTP) 4.1.1.32" >
<listOfReactants>
<speciesReference species="GTP" >
</speciesReference>
<speciesReference species="ITP" >
</speciesReference>
<speciesReference species="OAA" stoichiometry="2" >
</speciesReference>
</listOfReactants>
<listOfProducts>
<speciesReference species="CO2" stoichiometry="2" >
</speciesReference>
<speciesReference species="GDP" >
</speciesReference>
<speciesReference species="IDP" >
</speciesReference>
<speciesReference species="PEP" stoichiometry="2" >
</speciesReference>
</listOfProducts>
<annotation xmlns:yana="http://www.uni-wuerzburg.de" >3463;1774</annotation></reaction>
<reaction id="C01_03_01_R00342_EC_1.1.1.37" name="K00024   malate dehydrogenase 1.1.1.37" >
<listOfReactants>
<speciesReference species="Mal" >
</speciesReference>
<speciesReference species="NAD+" >
</speciesReference>
</listOfReactants>
<listOfProducts>
<speciesReference species="H+" >
</speciesReference>
<speciesReference species="NADH" >
</speciesReference>
<speciesReference species="OAA" >
</speciesReference>
</listOfProducts>
<annotation xmlns:yana="http://www.uni-wuerzburg.de" >1790;1537</annotation></reaction>
<reaction id="C01_03_02_R01082_EC_4.2.1.2" name="K01679   fumarate hydratase, class II 4.2.1.2" >
<listOfReactants>
<speciesReference species="Fum" >
</speciesReference>
<speciesReference species="H2O" >
</speciesReference>
</listOfReactants>
<listOfProducts>
<speciesReference species="Mal" >
</speciesReference>
</listOfProducts>
<annotation xmlns:yana="http://www.uni-wuerzburg.de" >1786;1757</annotation></reaction>
<reaction id="C01_03_03_R00408_EC_1.3.5.1/1.3.5.4" name="1.3.5.1/1.3..5.4" >
<listOfReactants>
<speciesReference species="FAD" >
</speciesReference>
<speciesReference species="Quinone" >
</speciesReference>
<speciesReference species="Succ" stoichiometry="2" >
</speciesReference>
</listOfReactants>
<listOfProducts>
<speciesReference species="FADH2" >
</speciesReference>
<speciesReference species="Fum" stoichiometry="2" >
</speciesReference>
<speciesReference species="Hydroquinone" >
</speciesReference>
</listOfProducts>
<annotation xmlns:yana="http://www.uni-wuerzburg.de" >2045;1834</annotation></reaction>
<reaction id="C01_03_04_R00405_EC_6.2.1.5" name="K01903   succinyl-CoA synthetase beta subunit  6.2.1.5" >
<listOfReactants>
<speciesReference species="ADP" >
</speciesReference>
<speciesReference species="Orthophosphate" >
</speciesReference>
<speciesReference species="Succinyl-CoA" >
</speciesReference>
</listOfReactants>
<listOfProducts>
<speciesReference species="ATP" >
</speciesReference>
<speciesReference species="CoA" >
</speciesReference>
<speciesReference species="Succ" >
</speciesReference>
</listOfProducts>
<annotation xmlns:yana="http://www.uni-wuerzburg.de" >2300;1711</annotation></reaction>
<reaction id="C01_03_05-08_EC1.2.4.2/1.8.1.4/2.3.1.61" reversible="false" name="" >
<listOfReactants>
<speciesReference species="aKG" >
</speciesReference>
<speciesReference species="CoA" >
</speciesReference>
<speciesReference species="NAD+" >
</speciesReference>
</listOfReactants>
<listOfProducts>
<speciesReference species="H+" >
</speciesReference>
<speciesReference species="NADH" >
</speciesReference>
<speciesReference species="Succinyl-CoA" >
</speciesReference>
</listOfProducts>
<annotation xmlns:yana="http://www.uni-wuerzburg.de" >2265;1488</annotation></reaction>
<reaction id="C01_04_01_R02073_EC_2.7.1.90" name="K00895   pyrophosphate--fructose-6-phosphate 1-phosphotransferase 2.7.1.90" >
<listOfReactants>
<speciesReference species="2P" >
</speciesReference>
<speciesReference species="F6P" >
</speciesReference>
</listOfReactants>
<listOfProducts>
<speciesReference species="FBP" >
</speciesReference>
<speciesReference species="Orthophosphate" >
</speciesReference>
</listOfProducts>
<annotation xmlns:yana="http://www.uni-wuerzburg.de" >1077;381</annotation></reaction>
<reaction id="C01_04_02_R01818_EC_5.4.2.8" name="  K01840   phosphomannomutase [EC:5.4.2.8]" >
<listOfReactants>
<speciesReference species="M6P" >
</speciesReference>
</listOfReactants>
<listOfProducts>
<speciesReference species="M1P" >
</speciesReference>
</listOfProducts>
<annotation xmlns:yana="http://www.uni-wuerzburg.de" >2350;30</annotation></reaction>
<reaction id="C01_05_01_R03191_EC_1.3.1.98" reversible="false" name="K00075   UDP-N-acetylmuramate dehydrogenase 1.3.1.98" >
<listOfReactants>
<speciesReference species="H+" stoichiometry="2" >
</speciesReference>
<speciesReference species="NADH" >
</speciesReference>
<speciesReference species="NADPH" >
</speciesReference>
<speciesReference species="UDP-GlcNAc-enopyruvate" stoichiometry="2" >
</speciesReference>
</listOfReactants>
<listOfProducts>
<speciesReference species="NAD+" >
</speciesReference>
<speciesReference species="NADP+" >
</speciesReference>
<speciesReference species="UDP-MurNAc" stoichiometry="2" >
</speciesReference>
</listOfProducts>
<annotation xmlns:yana="http://www.uni-wuerzburg.de" >877;674</annotation></reaction>
<reaction id="C01_05_02_R00660_EC_2.5.1.7" reversible="false" name="K00790   UDP-N-acetylglucosamine 1-carboxyvinyltransferase 2.5.1.7" >
<listOfReactants>
<speciesReference species="PEP" >
</speciesReference>
<speciesReference species="UDP-GlcNAc" >
</speciesReference>
</listOfReactants>
<listOfProducts>
<speciesReference species="Orthophosphate" >
</speciesReference>
<speciesReference species="UDP-GlcNAc-enopyruvate" >
</speciesReference>
</listOfProducts>
<annotation xmlns:yana="http://www.uni-wuerzburg.de" >1098;772</annotation></reaction>
<reaction id="C01_05_03_R00416_EC_2.7.7.23" reversible="false" name="K00972   UDP-N-acetylglucosamine/UDP-N-acetylgalactosamine diphosphorylase  2.7.7.23" >
<listOfReactants>
<speciesReference species="GlcNAc1P" >
</speciesReference>
<speciesReference species="UDP" >
</speciesReference>
</listOfReactants>
<listOfProducts>
<speciesReference species="2P" >
</speciesReference>
<speciesReference species="UDP-GlcNAc" >
</speciesReference>
</listOfProducts>
<annotation xmlns:yana="http://www.uni-wuerzburg.de" >773;1002</annotation></reaction>
<reaction id="C01_05_04_R05332_EC_2.7.7.23/2.3.1.157" reversible="false" name="K04042   bifunctional UDP-N-acetylglucosamine pyrophosphorylase / Glucosamine-1-phosphate N-acetyltransferase 2.7.7.23/2.3.1.157" >
<listOfReactants>
<speciesReference species="a-D-GlcN1P" >
</speciesReference>
<speciesReference species="AcCoA" >
</speciesReference>
</listOfReactants>
<listOfProducts>
<speciesReference species="CoA" >
</speciesReference>
<speciesReference species="GlcNAc1P" >
</speciesReference>
</listOfProducts>
<annotation xmlns:yana="http://www.uni-wuerzburg.de" >1162;1071</annotation></reaction>
<reaction id="C01_05_05_R02060_EC_5.4.2.10" name="K03431   phosphoglucosamine mutase 5.4.2.10" >
<listOfReactants>
<speciesReference species="a-D-GlcN1P" >
</speciesReference>
</listOfReactants>
<listOfProducts>
<speciesReference species="D-GlcN6P" >
</speciesReference>
</listOfProducts>
<annotation xmlns:yana="http://www.uni-wuerzburg.de" >1448;1084</annotation></reaction>
<reaction id="C01_05_06_R00768_EC_2.6.1.16" reversible="false" name="K00820   glucosamine--fructose-6-phosphate aminotransferase (isomerizing)  2.6.1.16" >
<listOfReactants>
<speciesReference species="F6P" >
</speciesReference>
<speciesReference species="Gln" >
</speciesReference>
</listOfReactants>
<listOfProducts>
<speciesReference species="D-GlcN6P" >
</speciesReference>
<speciesReference species="Glu" >
</speciesReference>
</listOfProducts>
<annotation xmlns:yana="http://www.uni-wuerzburg.de" >2921;984</annotation></reaction>
<reaction id="C01_06_01_R00948_EC_2.7.7.27" reversible="false" name="K00975   glucose-1-phosphate adenylyltransferase 2.7.7.27" >
<listOfReactants>
<speciesReference species="ATP" >
</speciesReference>
<speciesReference species="G1P" >
</speciesReference>
</listOfReactants>
<listOfProducts>
<speciesReference species="2P" >
</speciesReference>
<speciesReference species="ADP" >
</speciesReference>
<speciesReference species="ADP-Glc" >
</speciesReference>
</listOfProducts>
<annotation xmlns:yana="http://www.uni-wuerzburg.de" >680;398</annotation></reaction>
<reaction id="C01_06_02_R02421_EC_2.4.1.21" reversible="false" name="K00703   glucogen synthase 2.4.1.21" >
<listOfReactants>
<speciesReference species="ADP-Glc" >
</speciesReference>
</listOfReactants>
<listOfProducts>
<speciesReference species="ADP" >
</speciesReference>
<speciesReference species="Amylose" >
</speciesReference>
</listOfProducts>
<annotation xmlns:yana="http://www.uni-wuerzburg.de" >727;245</annotation></reaction>
<reaction id="C01_06_03_R02110_EC_2.4.1.18" reversible="false" name="K00700   1,4-alpha-glucan branching enzyme 2.4.1.18" >
<listOfReactants>
<speciesReference species="Amylose" >
</speciesReference>
</listOfReactants>
<listOfProducts>
<speciesReference species="Glycogen" >
</speciesReference>
</listOfProducts>
<annotation xmlns:yana="http://www.uni-wuerzburg.de" >376;180</annotation></reaction>
<reaction id="C01_06_04_R02111_EC_2.4.1.1" reversible="false" name="K00688   glycogen phosphorylase [EC:2.4.1.1]" >
<listOfReactants>
<speciesReference species="Glycogen" >
</speciesReference>
<speciesReference species="Orthophosphate" >
</speciesReference>
</listOfReactants>
<listOfProducts>
<speciesReference species="Amylose" >
</speciesReference>
<speciesReference species="G1P" >
</speciesReference>
</listOfProducts>
<annotation xmlns:yana="http://www.uni-wuerzburg.de" >470;300</annotation></reaction>
<reaction id="C01_06_05_R11261_EC_3.2.1.68" reversible="false" name="K01214   isoamylase [EC:3.2.1.68]" >
<listOfReactants>
<speciesReference species="Glycogen" >
</speciesReference>
<speciesReference species="H2O" >
</speciesReference>
</listOfReactants>
<listOfProducts>
<speciesReference species="Maltodextrin" >
</speciesReference>
</listOfProducts>
<annotation xmlns:yana="http://www.uni-wuerzburg.de" >402;109</annotation></reaction>
<reaction id="C01_06_06_R05196_EC_2.4.1.25" reversible="false" name="K00705   4-alpha-glucanotransferase 2.4.1.25" >
<listOfReactants>
<speciesReference species="Maltose" >
</speciesReference>
</listOfReactants>
<listOfProducts>
<speciesReference species="Glc" >
</speciesReference>
</listOfProducts>
<annotation xmlns:yana="http://www.uni-wuerzburg.de" >695;40</annotation></reaction>
<reaction id="C01_06_07_R01821_EC_2.4.1.1" reversible="false" name="K16153   glycogen phosphorylase/synthase 2.4.1.1" >
<listOfReactants>
<speciesReference species="Glycogen" >
</speciesReference>
<speciesReference species="Orthophosphate" >
</speciesReference>
</listOfReactants>
<listOfProducts>
<speciesReference species="G1P" >
</speciesReference>
</listOfProducts>
<annotation xmlns:yana="http://www.uni-wuerzburg.de" >323;321</annotation></reaction>
<reaction id="C01_07_01_R_GDC" reversible="false" name="GDC" >
<listOfReactants>
<speciesReference species="Gly" >
</speciesReference>
</listOfReactants>
<listOfProducts>
<speciesReference species="NH3" >
</speciesReference>
</listOfProducts>
<annotation xmlns:yana="http://www.uni-wuerzburg.de" >3418;2012</annotation></reaction>
<reaction id="C02_01_01_R04567_EC_2.3.1.129" reversible="false" name="K00677   UDP-N-acetylglucosamine acyltransferase 2.3.1.129" >
<listOfReactants>
<speciesReference species="3-Hydroxytetradecanoyl-ACP" >
</speciesReference>
<speciesReference species="UDP-GlcNAc" >
</speciesReference>
</listOfReactants>
<listOfProducts>
<speciesReference species="ACP" >
</speciesReference>
<speciesReference species="UDP-3O3-Hydroxytetradecanoyl-GlcNAc" >
</speciesReference>
</listOfProducts>
<annotation xmlns:yana="http://www.uni-wuerzburg.de" >282;1230</annotation></reaction>
<reaction id="C02_01_02_R04587_EC_3.5.1.108" reversible="false" name="K02535   UDP-3-O-[3-hydroxymyristoyl] N-acetylglucosamine deacetylase  3.5.1.108" >
<listOfReactants>
<speciesReference species="H2O" >
</speciesReference>
<speciesReference species="UDP-3O3-Hydroxytetradecanoyl-GlcNAc" >
</speciesReference>
</listOfReactants>
<listOfProducts>
<speciesReference species="Ac" >
</speciesReference>
<speciesReference species="UDP-3O3-hydroxytetradecanoyl-Glcosamine" >
</speciesReference>
</listOfProducts>
<annotation xmlns:yana="http://www.uni-wuerzburg.de" >0;1300</annotation></reaction>
<reaction id="C02_01_03_R04550_EC_2.3.1.191" name="K02536   UDP-3-O-[3-hydroxymyristoyl] glucosamine N-acyltransferase 2.3.1.191" >
<listOfReactants>
<speciesReference species="3-Hydroxytetradecanoyl-ACP" >
</speciesReference>
<speciesReference species="UDP-3O3-hydroxytetradecanoyl-Glcosamine" >
</speciesReference>
</listOfReactants>
<listOfProducts>
<speciesReference species="ACP" >
</speciesReference>
<speciesReference species="UDP-23biS3-Hydroxytetradecanoyl-glucosamine" >
</speciesReference>
</listOfProducts>
<annotation xmlns:yana="http://www.uni-wuerzburg.de" >380;1447</annotation></reaction>
<reaction id="C02_01_04_R04606_EC_2.4.1.182" reversible="false" name="K00748   lipid-A-disaccharide synthase 2.4.1.182" >
<listOfReactants>
<speciesReference species="LipidX" >
</speciesReference>
<speciesReference species="UDP-23biS3-Hydroxytetradecanoyl-glucosamine" >
</speciesReference>
</listOfReactants>
<listOfProducts>
<speciesReference species="LipidA_disaccharide" >
</speciesReference>
<speciesReference species="UDP" >
</speciesReference>
</listOfProducts>
<annotation xmlns:yana="http://www.uni-wuerzburg.de" >642;1220</annotation></reaction>
<reaction id="C02_01_05_R04657_EC_2.7.1.130" reversible="false" name="K00912   tetraacyldisaccharide 4-kinase 2.7.1.130" >
<listOfReactants>
<speciesReference species="ATP" >
</speciesReference>
<speciesReference species="LipidA_disaccharide" >
</speciesReference>
</listOfReactants>
<listOfProducts>
<speciesReference species="ADP" >
</speciesReference>
<speciesReference species="LipidIVA" >
</speciesReference>
</listOfProducts>
<annotation xmlns:yana="http://www.uni-wuerzburg.de" >975;1217</annotation></reaction>
<reaction id="C02_01_06_R04658_EC_2.4.99.12" reversible="false" name="K02527   3-deoxy-D-manno-octulosonic-acid transferase 2.4.99.12" >
<listOfReactants>
<speciesReference species="CMP3deoxy-Man-Octulosonate" >
</speciesReference>
<speciesReference species="LipidIVA" >
</speciesReference>
</listOfReactants>
<listOfProducts>
<speciesReference species="CMP" >
</speciesReference>
<speciesReference species="KDO-LipidIVA" >
</speciesReference>
</listOfProducts>
<annotation xmlns:yana="http://www.uni-wuerzburg.de" >1059;1376</annotation></reaction>
<reaction id="C02_01_07_R05074_EC_2.4.99.13" reversible="false" name="K02527   3-deoxy-D-manno-octulosonic-acid transferase 2.4.99.13" >
<listOfReactants>
<speciesReference species="CMP3deoxy-Man-Octulosonate" >
</speciesReference>
<speciesReference species="KDO-LipidIVA" >
</speciesReference>
</listOfReactants>
<listOfProducts>
<speciesReference species="CMP" >
</speciesReference>
<speciesReference species="KDO2-LipidIVA" >
</speciesReference>
</listOfProducts>
<annotation xmlns:yana="http://www.uni-wuerzburg.de" >717;1414</annotation></reaction>
<reaction id="C02_01_08_R05146_EC_2.3.1.241" reversible="false" name="K02517   KDO2-lipid IV(A) lauroyltransferase 2.3.1.241" >
<listOfReactants>
<speciesReference species="KDO2-LipidIVA" >
</speciesReference>
<speciesReference species="Lauroyl-ACP" >
</speciesReference>
</listOfReactants>
<listOfProducts>
<speciesReference species="ACP" >
</speciesReference>
<speciesReference species="Lauroyl-KOD2-LipidIV" >
</speciesReference>
</listOfProducts>
<annotation xmlns:yana="http://www.uni-wuerzburg.de" >496;1738</annotation></reaction>
<reaction id="C02_01_09_R01530_EC_5.3.1.13" name="K06041   arabinose-5-phosphate isomerase 5.3.1.13" >
<listOfReactants>
<speciesReference species="Ru5P" >
</speciesReference>
</listOfReactants>
<listOfProducts>
<speciesReference species="D-Ara5P" >
</speciesReference>
</listOfProducts>
<annotation xmlns:yana="http://www.uni-wuerzburg.de" >1856;271</annotation></reaction>
<reaction id="C02_01_10_R03254_EC_2.5.1.55" reversible="false" name="K01627   2-dehydro-3-deoxyphosphooctonate aldolase (KDO 8-P synthase)  2.5.1.55" >
<listOfReactants>
<speciesReference species="D-Ara5P" >
</speciesReference>
<speciesReference species="PEP" >
</speciesReference>
</listOfReactants>
<listOfProducts>
<speciesReference species="3deoxy-Man-Octulosonate8P" >
</speciesReference>
<speciesReference species="Orthophosphate" >
</speciesReference>
</listOfProducts>
<annotation xmlns:yana="http://www.uni-wuerzburg.de" >2170;387</annotation></reaction>
<reaction id="C02_01_11_R03350_EC_3.1.3.45" reversible="false" name="K03270   3-deoxy-D-manno-octulosonate 8-phosphate phosphatase (KDO 8-P phosphatase) 3.1.3.45" >
<listOfReactants>
<speciesReference species="3deoxy-Man-Octulosonate8P" >
</speciesReference>
<speciesReference species="H2O" >
</speciesReference>
</listOfReactants>
<listOfProducts>
<speciesReference species="3deoxy-Man-Octulosonate" >
</speciesReference>
<speciesReference species="Orthophosphate" >
</speciesReference>
</listOfProducts>
<annotation xmlns:yana="http://www.uni-wuerzburg.de" >2510;266</annotation></reaction>
<reaction id="C02_01_12_R03351_EC_2.7.7.38" reversible="false" name="K00979   3-deoxy-manno-octulosonate cytidylyltransferase (CMP-KDO synthetase)  2.7.7.38" >
<listOfReactants>
<speciesReference species="3deoxy-Man-Octulosonate" >
</speciesReference>
<speciesReference species="CTP" >
</speciesReference>
</listOfReactants>
<listOfProducts>
<speciesReference species="2P" >
</speciesReference>
<speciesReference species="CMP3deoxy-Man-Octulosonate" >
</speciesReference>
</listOfProducts>
<annotation xmlns:yana="http://www.uni-wuerzburg.de" >2641;1046</annotation></reaction>
<reaction id="C02_02_01_R03193_EC_6.3.2.8" reversible="false" name="K01924   UDP-N-acetylmuramate--alanine ligase 6.3.2.8" >
<listOfReactants>
<speciesReference species="Ala" >
</speciesReference>
<speciesReference species="ATP" >
</speciesReference>
<speciesReference species="UDP-MurNAc" >
</speciesReference>
</listOfReactants>
<listOfProducts>
<speciesReference species="ADP" >
</speciesReference>
<speciesReference species="Orthophosphate" >
</speciesReference>
<speciesReference species="UDP-MurNAc-L-Ala" >
</speciesReference>
</listOfProducts>
<annotation xmlns:yana="http://www.uni-wuerzburg.de" >836;838</annotation></reaction>
<reaction id="C02_02_02_R02783_EC_6.3.2.9" reversible="false" name="K01925   UDP-N-acetylmuramoylalanine--D-glutamate ligase 6.3.2.9" >
<listOfReactants>
<speciesReference species="ATP" >
</speciesReference>
<speciesReference species="Glu" >
</speciesReference>
<speciesReference species="UDP-MurNAc-L-Ala" >
</speciesReference>
</listOfReactants>
<listOfProducts>
<speciesReference species="ADP" >
</speciesReference>
<speciesReference species="Orthophosphate" >
</speciesReference>
<speciesReference species="UDP-MurNAc-L-Ala-D-Glu" >
</speciesReference>
</listOfProducts>
<annotation xmlns:yana="http://www.uni-wuerzburg.de" >1136;845</annotation></reaction>
<reaction id="C02_02_03_R02788_EC_6.3.2.13" reversible="false" name="K01928   UDP-N-acetylmuramoyl-L-alanyl-D-glutamate--2,6-diaminopimelate ligase  6.3.2.13" >
<listOfReactants>
<speciesReference species="ATP" >
</speciesReference>
<speciesReference species="m-DAP" >
</speciesReference>
<speciesReference species="UDP-MurNAc-L-Ala-D-Glu" >
</speciesReference>
</listOfReactants>
<listOfProducts>
<speciesReference species="ADP" >
</speciesReference>
<speciesReference species="Orthophosphate" >
</speciesReference>
<speciesReference species="UDP-MurNAc-L-Ala-D-Glu-meso26d" >
</speciesReference>
</listOfProducts>
<annotation xmlns:yana="http://www.uni-wuerzburg.de" >929;969</annotation></reaction>
<reaction id="C02_02_04_R01150_EC_6.3.2.4" reversible="false" name="K01921   D-alanine-D-alanine ligase 6.3.2.4" >
<listOfReactants>
<speciesReference species="Ala" stoichiometry="2" >
</speciesReference>
<speciesReference species="ATP" >
</speciesReference>
</listOfReactants>
<listOfProducts>
<speciesReference species="ADP" >
</speciesReference>
<speciesReference species="Ala-Ala" >
</speciesReference>
<speciesReference species="Orthophosphate" >
</speciesReference>
</listOfProducts>
<annotation xmlns:yana="http://www.uni-wuerzburg.de" >343;961</annotation></reaction>
<reaction id="C02_02_05_R04617_EC_6.3.2.10" reversible="false" name="K01929   UDP-N-acetylmuramoyl-tripeptide--D-alanyl-D-alanine ligase  6.3.2.10" >
<listOfReactants>
<speciesReference species="Ala-Ala" >
</speciesReference>
<speciesReference species="ATP" >
</speciesReference>
<speciesReference species="UDP-MurNAc-L-Ala-D-Glu-meso26d" >
</speciesReference>
</listOfReactants>
<listOfProducts>
<speciesReference species="ADP" >
</speciesReference>
<speciesReference species="Orthophosphate" >
</speciesReference>
<speciesReference species="UDP-MurNAc-L-Ala-D-Glu-meso26d-D-Ala-D-Ala" >
</speciesReference>
</listOfProducts>
<annotation xmlns:yana="http://www.uni-wuerzburg.de" >344;627</annotation></reaction>
<reaction id="C02_02_06_R05630_EC_2.7.8.13" reversible="false" name="K01000   phospho-N-acetylmuramoyl-pentapeptide-transferase 2.7.8.13" >
<listOfReactants>
<speciesReference species="UDP-MurNAc-L-Ala-D-Glu-meso26d-D-Ala-D-Ala" >
</speciesReference>
<speciesReference species="Undecaprenyl-P" >
</speciesReference>
</listOfReactants>
<listOfProducts>
<speciesReference species="UndPP-MurNAc-L-Ala-D-Glu-meso26d-D-Ala-D-Ala" >
</speciesReference>
</listOfProducts>
<annotation xmlns:yana="http://www.uni-wuerzburg.de" >52;447</annotation></reaction>
<reaction id="C02_02_07_R05032_EC_2.4.1.227" reversible="false" name="K02563   UDP-N-acetylglucosamine--N-acetylmuramyl-(pentapeptide) pyrophosphoryl-undecaprenol N-acetylglucosamine transferase 2.4.1.227" >
<listOfReactants>
<speciesReference species="UDP-GlcNAc" >
</speciesReference>
<speciesReference species="UndPP-MurNAc-L-Ala-D-Glu-meso26d-D-Ala-D-Ala" >
</speciesReference>
</listOfReactants>
<listOfProducts>
<speciesReference species="UDP" >
</speciesReference>
<speciesReference species="UndPP-MurNAcGlcNAc-L-Ala-D-Glu-meso26d-D-Ala-D-Ala" >
</speciesReference>
</listOfProducts>
<annotation xmlns:yana="http://www.uni-wuerzburg.de" >10;1030</annotation></reaction>
<reaction id="C02_02_08_R04573_EC_6.3.2.10" reversible="false" name="K01929   UDP-N-acetylmuramoyl-tripeptide--D-alanyl-D-alanine ligase 6.3.2.10" >
<listOfReactants>
<speciesReference species="Ala-Ala" >
</speciesReference>
<speciesReference species="ATP" >
</speciesReference>
<speciesReference species="UDP-MurNAc-L-Ala-D-Glu-L-Lys" >
</speciesReference>
</listOfReactants>
<listOfProducts>
<speciesReference species="ADP" >
</speciesReference>
<speciesReference species="Orthophosphate" >
</speciesReference>
<speciesReference species="UDP-MurNAc-L-Ala-D-Glu-L-Lys-D-Ala-D-Ala" >
</speciesReference>
</listOfProducts>
<annotation xmlns:yana="http://www.uni-wuerzburg.de" >596;632</annotation></reaction>
<reaction id="C02_02_09_R05629_EC_2.7.8.13" reversible="false" name="K01000   phospho-N-acetylmuramoyl-pentapeptide-transferase 2.7.8.13" >
<listOfReactants>
<speciesReference species="UDP-MurNAc-L-Ala-D-Glu-L-Lys-D-Ala-D-Ala" >
</speciesReference>
<speciesReference species="Undecaprenyl-P" >
</speciesReference>
</listOfReactants>
<listOfProducts>
<speciesReference species="UndPP-MurNAc-L-Ala-D-Glu-L-Lys-D-Ala-D-Ala" >
</speciesReference>
</listOfProducts>
<annotation xmlns:yana="http://www.uni-wuerzburg.de" >361;434</annotation></reaction>
<reaction id="C02_02_10_R05662_EC_2.4.1.227" reversible="false" name="K02563   UDP-N-acetylglucosamine--N-acetylmuramyl-(pentapeptide) pyrophosphoryl-undecaprenol N-acetylglucosamine transferase 2.4.1.227" >
<listOfReactants>
<speciesReference species="UDP-GlcNAc" >
</speciesReference>
<speciesReference species="UndPP-MurNAc-L-Ala-D-Glu-L-Lys-D-Ala-D-Ala" >
</speciesReference>
</listOfReactants>
<listOfProducts>
<speciesReference species="UDP" >
</speciesReference>
<speciesReference species="UndPP-MurNAcGlcNAc-L-Ala-D-Glu-L-Lys-D-Ala-D-Ala" >
</speciesReference>
</listOfProducts>
<annotation xmlns:yana="http://www.uni-wuerzburg.de" >496;913</annotation></reaction>
<reaction id="C03_01_01_R00858_EC_1.8.1.2" name="K00380   sulfite reductase (NADPH) flavoprotein alpha-component 1.8.1.2" >
<listOfReactants>
<speciesReference species="H2O" stoichiometry="3" >
</speciesReference>
<speciesReference species="NADP+" stoichiometry="3" >
</speciesReference>
<speciesReference species="Sulfide" >
</speciesReference>
</listOfReactants>
<listOfProducts>
<speciesReference species="H+" stoichiometry="3" >
</speciesReference>
<speciesReference species="NADPH" stoichiometry="3" >
</speciesReference>
<speciesReference species="Sulfite" >
</speciesReference>
</listOfProducts>
<annotation xmlns:yana="http://www.uni-wuerzburg.de" >2133;867</annotation></reaction>
<reaction id="C03_01_02_R00508_EC_3.1.3.7" reversible="false" name="K01082   3(2),5-bisphosphate nucleotidase 3.1.3.7" >
<listOfReactants>
<speciesReference species="H2O" >
</speciesReference>
<speciesReference species="PAPS" >
</speciesReference>
</listOfReactants>
<listOfProducts>
<speciesReference species="APS" >
</speciesReference>
<speciesReference species="Orthophosphate" >
</speciesReference>
</listOfProducts>
<annotation xmlns:yana="http://www.uni-wuerzburg.de" >3431;2829</annotation></reaction>
<reaction id="C03_02_02_R00086_EC_3.6.3.14" reversible="false" name="K02124   V/A-type H+-transporting ATPase subunit K 3.6.3.14" >
<listOfReactants>
<speciesReference species="ATP" >
</speciesReference>
<speciesReference species="H2O" >
</speciesReference>
</listOfReactants>
<listOfProducts>
<speciesReference species="ADP" >
</speciesReference>
<speciesReference species="Orthophosphate" >
</speciesReference>
</listOfProducts>
<annotation xmlns:yana="http://www.uni-wuerzburg.de" >50;50</annotation></reaction>
<reaction id="C03_03_01_R09099_EC_2.1.2.1" reversible="false" name="K00600   glycine hydroxymethyltransferase 2.1.2.1" >
<listOfReactants>
<speciesReference species="Ser" >
</speciesReference>
<speciesReference species="Tetrahydromethanopterin5678" >
</speciesReference>
</listOfReactants>
<listOfProducts>
<speciesReference species="Gly" >
</speciesReference>
<speciesReference species="H2O" >
</speciesReference>
<speciesReference species="Methylenetetrahydromethanopterin510" >
</speciesReference>
</listOfProducts>
<annotation xmlns:yana="http://www.uni-wuerzburg.de" >2624;2128</annotation></reaction>
<reaction id="C04_01_01_R03530_EC_2.7.4.6" name="K00940   nucleoside-diphosphate kinase [EC:2.7.4.6]" >
<listOfReactants>
<speciesReference species="ATP" >
</speciesReference>
<speciesReference species="dIDP" >
</speciesReference>
</listOfReactants>
<listOfProducts>
<speciesReference species="ADP" >
</speciesReference>
<speciesReference species="dIMP" >
</speciesReference>
</listOfProducts>
<annotation xmlns:yana="http://www.uni-wuerzburg.de" >4389;2336</annotation></reaction>
<reaction id="C04_01_02_R03531_EC_3.6.1.66" reversible="false" name="K02428   XTP/dITP diphosphohydrolase [EC:3.6.1.66]" >
<listOfReactants>
<speciesReference species="dITP" >
</speciesReference>
<speciesReference species="H2O" >
</speciesReference>
</listOfReactants>
<listOfProducts>
<speciesReference species="2P" >
</speciesReference>
<speciesReference species="dIMP" >
</speciesReference>
</listOfProducts>
<annotation xmlns:yana="http://www.uni-wuerzburg.de" >4104;2332</annotation></reaction>
<reaction id="C04_01_03_R00722_EC_2.7.4.6" name="K00940   nucleoside-diphosphate kinase [EC:2.7.4.6]" >
<listOfReactants>
<speciesReference species="ATP" >
</speciesReference>
<speciesReference species="IDP" >
</speciesReference>
</listOfReactants>
<listOfProducts>
<speciesReference species="ADP" >
</speciesReference>
<speciesReference species="ITP" >
</speciesReference>
</listOfProducts>
<annotation xmlns:yana="http://www.uni-wuerzburg.de" >3623;1858</annotation></reaction>
<reaction id="C04_01_04_R00376_EC_2.7.7.7" reversible="false" name="K02340   DNA polymerase III subunit delta [EC:2.7.7.7]" >
<listOfReactants>
<speciesReference species="dGTP" >
</speciesReference>
<speciesReference species="DNA" >
</speciesReference>
</listOfReactants>
<listOfProducts>
<speciesReference species="2P" >
</speciesReference>
<speciesReference species="DNA_ex" >
</speciesReference>
</listOfProducts>
<annotation xmlns:yana="http://www.uni-wuerzburg.de" >4466;1745</annotation></reaction>
<reaction id="C04_01_05_R01857_EC_2.7.4.6" name="K00940   nucleoside-diphosphate kinase [EC:2.7.4.6] " >
<listOfReactants>
<speciesReference species="ATP" >
</speciesReference>
<speciesReference species="dGDP" stoichiometry="2" >
</speciesReference>
<speciesReference species="PEP" >
</speciesReference>
</listOfReactants>
<listOfProducts>
<speciesReference species="ADP" >
</speciesReference>
<speciesReference species="dGTP" stoichiometry="2" >
</speciesReference>
<speciesReference species="Pyr" >
</speciesReference>
</listOfProducts>
<annotation xmlns:yana="http://www.uni-wuerzburg.de" >3859;1508</annotation></reaction>
<reaction id="C04_01_06_R02090_EC_2.7.4.8" name="K00942   guanylate kinase [EC:2.7.4.8]" >
<listOfReactants>
<speciesReference species="ATP" >
</speciesReference>
<speciesReference species="dGMP" >
</speciesReference>
</listOfReactants>
<listOfProducts>
<speciesReference species="ADP" >
</speciesReference>
<speciesReference species="dGDP" >
</speciesReference>
</listOfProducts>
<annotation xmlns:yana="http://www.uni-wuerzburg.de" >4106;1127</annotation></reaction>
<reaction id="C04_01_07_R01968_EC_3.1.3.5" name="K03787   5-nucleotidase [EC:3.1.3.5]" >
<listOfReactants>
<speciesReference species="Deoxyguanosine" >
</speciesReference>
<speciesReference species="Orthophosphate" >
</speciesReference>
</listOfReactants>
<listOfProducts>
<speciesReference species="dGMP" >
</speciesReference>
<speciesReference species="H2O" >
</speciesReference>
</listOfProducts>
<annotation xmlns:yana="http://www.uni-wuerzburg.de" >4254;1008</annotation></reaction>
<reaction id="C04_01_08_R02019_EC_1.17.4.1" reversible="false" name="K00525   ribonucleoside-diphosphate reductase alpha chain [EC:1.17.4.1]" >
<listOfReactants>
<speciesReference species="GDP" >
</speciesReference>
<speciesReference species="Thioredoxin" >
</speciesReference>
</listOfReactants>
<listOfProducts>
<speciesReference species="dGDP" >
</speciesReference>
<speciesReference species="H2O" >
</speciesReference>
<speciesReference species="Thioredoxin_disulfide" >
</speciesReference>
</listOfProducts>
<annotation xmlns:yana="http://www.uni-wuerzburg.de" >3811;1213</annotation></reaction>
<reaction id="C04_01_09_R00439_EC_2.7.7.8" reversible="false" name="K00962   polyribonucleotide nucleotidyltransferase [EC:2.7.7.8]" >
<listOfReactants>
<speciesReference species="Orthophosphate" >
</speciesReference>
<speciesReference species="RNA_ex" >
</speciesReference>
</listOfReactants>
<listOfProducts>
<speciesReference species="GDP" >
</speciesReference>
<speciesReference species="RNA" >
</speciesReference>
</listOfProducts>
<annotation xmlns:yana="http://www.uni-wuerzburg.de" >4319;1693</annotation></reaction>
<reaction id="C04_01_10_R00330_EC_2.7.4.6" name="K00940   nucleoside-diphosphate kinase [EC:2.7.4.6]" >
<listOfReactants>
<speciesReference species="ADP" >
</speciesReference>
<speciesReference species="GTP" stoichiometry="2" >
</speciesReference>
<speciesReference species="Pyr" >
</speciesReference>
</listOfReactants>
<listOfProducts>
<speciesReference species="ATP" >
</speciesReference>
<speciesReference species="GDP" stoichiometry="2" >
</speciesReference>
<speciesReference species="PEP" >
</speciesReference>
</listOfProducts>
<annotation xmlns:yana="http://www.uni-wuerzburg.de" >3353;968</annotation></reaction>
<reaction id="C04_01_11_R00441_EC_2.7.7.6" reversible="false" name="K03046   DNA-directed RNA polymerase subunit beta [EC:2.7.7.6]" >
<listOfReactants>
<speciesReference species="GTP" >
</speciesReference>
<speciesReference species="RNA" >
</speciesReference>
</listOfReactants>
<listOfProducts>
<speciesReference species="2P" >
</speciesReference>
<speciesReference species="RNA_ex" >
</speciesReference>
</listOfProducts>
<annotation xmlns:yana="http://www.uni-wuerzburg.de" >4188;2033</annotation></reaction>
<reaction id="C04_01_12_R00332_EC_2.7.4.8" name="K00942   guanylate kinase [EC:2.7.4.8]" >
<listOfReactants>
<speciesReference species="ATP" >
</speciesReference>
<speciesReference species="GMP" >
</speciesReference>
</listOfReactants>
<listOfProducts>
<speciesReference species="ADP" >
</speciesReference>
<speciesReference species="GDP" >
</speciesReference>
</listOfProducts>
<annotation xmlns:yana="http://www.uni-wuerzburg.de" >3997;696</annotation></reaction>
<reaction id="C04_01_13_R01227_EC_3.1.3.5" reversible="false" name="K03787   5-nucleotidase [EC:3.1.3.5]" >
<listOfReactants>
<speciesReference species="GMP" >
</speciesReference>
<speciesReference species="H2O" >
</speciesReference>
</listOfReactants>
<listOfProducts>
<speciesReference species="Guanosine" >
</speciesReference>
<speciesReference species="Orthophosphate" >
</speciesReference>
</listOfProducts>
<annotation xmlns:yana="http://www.uni-wuerzburg.de" >4365;893</annotation></reaction>
<reaction id="C04_01_14_R02720_EC_3.6.1.66" reversible="false" name="K02428   XTP/dITP diphosphohydrolase [EC:3.6.1.66]" >
<listOfReactants>
<speciesReference species="H2O" >
</speciesReference>
<speciesReference species="XTP" >
</speciesReference>
</listOfReactants>
<listOfProducts>
<speciesReference species="2P" >
</speciesReference>
<speciesReference species="XMP" >
</speciesReference>
</listOfProducts>
<annotation xmlns:yana="http://www.uni-wuerzburg.de" >4385;2245</annotation></reaction>
<reaction id="C04_01_15_R02719_EC_3.1.3.5" reversible="false" name="K03787   5-nucleotidase [EC:3.1.3.5]" >
<listOfReactants>
<speciesReference species="H2O" >
</speciesReference>
<speciesReference species="XMP" >
</speciesReference>
</listOfReactants>
<listOfProducts>
<speciesReference species="Orthophosphate" >
</speciesReference>
<speciesReference species="Xanthosine" >
</speciesReference>
</listOfProducts>
<annotation xmlns:yana="http://www.uni-wuerzburg.de" >4113;2249</annotation></reaction>
<reaction id="C04_01_16_R01126_EC_3.1.3.5" reversible="false" name="K03787   5-nucleotidase [EC:3.1.3.5]" >
<listOfReactants>
<speciesReference species="H2O" >
</speciesReference>
<speciesReference species="IMP" >
</speciesReference>
</listOfReactants>
<listOfProducts>
<speciesReference species="Inosine" >
</speciesReference>
<speciesReference species="Orthophosphate" >
</speciesReference>
</listOfProducts>
<annotation xmlns:yana="http://www.uni-wuerzburg.de" >4421;777</annotation></reaction>
<reaction id="C04_01_17_R00183_EC_3.1.3.5" reversible="false" name="K03787   5-nucleotidase [EC:3.1.3.5]" >
<listOfReactants>
<speciesReference species="AMP" >
</speciesReference>
<speciesReference species="H2O" >
</speciesReference>
</listOfReactants>
<listOfProducts>
<speciesReference species="Adenosine" >
</speciesReference>
<speciesReference species="Orthophosphate" >
</speciesReference>
</listOfProducts>
<annotation xmlns:yana="http://www.uni-wuerzburg.de" >4704;1742</annotation></reaction>
<reaction id="C04_01_18_R00182_EC_3.2.2.4" reversible="false" name="K01241   AMP nucleosidase [EC:3.2.2.4]" >
<listOfReactants>
<speciesReference species="AMP" >
</speciesReference>
<speciesReference species="H2O" >
</speciesReference>
</listOfReactants>
<listOfProducts>
<speciesReference species="Adenine" >
</speciesReference>
<speciesReference species="R5P" >
</speciesReference>
</listOfProducts>
<annotation xmlns:yana="http://www.uni-wuerzburg.de" >4188;2571</annotation></reaction>
<reaction id="C04_01_19_R00127_EC_2.7.4.3" name="K00939   adenylate kinase [EC:2.7.4.3]" >
<listOfReactants>
<speciesReference species="AMP" >
</speciesReference>
<speciesReference species="ATP" >
</speciesReference>
</listOfReactants>
<listOfProducts>
<speciesReference species="ADP" stoichiometry="2" >
</speciesReference>
</listOfProducts>
<annotation xmlns:yana="http://www.uni-wuerzburg.de" >4101;2520</annotation></reaction>
<reaction id="C04_01_20_R02017_EC_1.17.4.1" reversible="false" name="K00525   ribonucleoside-diphosphate reductase alpha chain [EC:1.17.4.1]" >
<listOfReactants>
<speciesReference species="ADP" >
</speciesReference>
<speciesReference species="Thioredoxin" >
</speciesReference>
</listOfReactants>
<listOfProducts>
<speciesReference species="dADP" >
</speciesReference>
<speciesReference species="H2O" >
</speciesReference>
<speciesReference species="Thioredoxin_disulfide" >
</speciesReference>
</listOfProducts>
<annotation xmlns:yana="http://www.uni-wuerzburg.de" >3924;1364</annotation></reaction>
<reaction id="C04_01_21_R00200_EC_2.7.1.40" name="K00873   pyruvate kinase [EC:2.7.1.40]" >
<listOfReactants>
<speciesReference species="ATP" >
</speciesReference>
<speciesReference species="Pyr" >
</speciesReference>
</listOfReactants>
<listOfProducts>
<speciesReference species="ADP" >
</speciesReference>
<speciesReference species="PEP" >
</speciesReference>
</listOfProducts>
<annotation xmlns:yana="http://www.uni-wuerzburg.de" >1891;987</annotation></reaction>
<reaction id="C04_01_22_R00437_EC_2.7.7.8" reversible="false" name="K00962   polyribonucleotide nucleotidyltransferase [EC:2.7.7.8]" >
<listOfReactants>
<speciesReference species="Orthophosphate" >
</speciesReference>
<speciesReference species="RNA_ex" >
</speciesReference>
</listOfReactants>
<listOfProducts>
<speciesReference species="ADP" >
</speciesReference>
<speciesReference species="RNA" >
</speciesReference>
</listOfProducts>
<annotation xmlns:yana="http://www.uni-wuerzburg.de" >4516;1932</annotation></reaction>
<reaction id="C04_01_23_R00435_EC_2.7.7.6" reversible="false" name="K03046   DNA-directed RNA polymerase subunit beta [EC:2.7.7.6]" >
<listOfReactants>
<speciesReference species="ATP" >
</speciesReference>
<speciesReference species="RNA" >
</speciesReference>
</listOfReactants>
<listOfProducts>
<speciesReference species="2P" >
</speciesReference>
<speciesReference species="RNA_ex" >
</speciesReference>
</listOfProducts>
<annotation xmlns:yana="http://www.uni-wuerzburg.de" >4646;2160</annotation></reaction>
<reaction id="C04_01_24_R01137_EC_2.7.4.6" name="K00940   nucleoside-diphosphate kinase [EC:2.7.4.6]" >
<listOfReactants>
<speciesReference species="ATP" >
</speciesReference>
<speciesReference species="dADP" stoichiometry="2" >
</speciesReference>
</listOfReactants>
<listOfProducts>
<speciesReference species="ADP" >
</speciesReference>
<speciesReference species="dATP" stoichiometry="2" >
</speciesReference>
</listOfProducts>
<annotation xmlns:yana="http://www.uni-wuerzburg.de" >3834;1438</annotation></reaction>
<reaction id="C04_01_25_R00375_EC_2.7.7.7" reversible="false" name="K02340   DNA polymerase III subunit delta [EC:2.7.7.7]" >
<listOfReactants>
<speciesReference species="dATP" >
</speciesReference>
<speciesReference species="DNA" >
</speciesReference>
</listOfReactants>
<listOfProducts>
<speciesReference species="2P" >
</speciesReference>
<speciesReference species="DNA_ex" >
</speciesReference>
</listOfProducts>
<annotation xmlns:yana="http://www.uni-wuerzburg.de" >4473;1510</annotation></reaction>
<reaction id="C04_01_26_R01547_EC_2.7.4.3" name="K00939   adenylate kinase [EC:2.7.4.3]" >
<listOfReactants>
<speciesReference species="ADP" >
</speciesReference>
<speciesReference species="dADP" >
</speciesReference>
</listOfReactants>
<listOfProducts>
<speciesReference species="ATP" >
</speciesReference>
<speciesReference species="dAMP" >
</speciesReference>
</listOfProducts>
<annotation xmlns:yana="http://www.uni-wuerzburg.de" >4246;1379</annotation></reaction>
<reaction id="C04_01_27_R02088_EC_3.1.3.5" name="K01081   5-nucleotidase [EC:3.1.3.5]" >
<listOfReactants>
<speciesReference species="dAMP" >
</speciesReference>
<speciesReference species="H2O" >
</speciesReference>
</listOfReactants>
<listOfProducts>
<speciesReference species="Deoxyadenosine" >
</speciesReference>
<speciesReference species="Orthophosphate" >
</speciesReference>
</listOfProducts>
<annotation xmlns:yana="http://www.uni-wuerzburg.de" >4396;1285</annotation></reaction>
<reaction id="C04_02_01_R02016_EC_1.8.1.9" reversible="false" name="K00384   thioredoxin reductase (NADPH) [EC:1.8.1.9]" >
<listOfReactants>
<speciesReference species="H+" >
</speciesReference>
<speciesReference species="NADPH" >
</speciesReference>
<speciesReference species="Thioredoxin_disulfide" >
</speciesReference>
</listOfReactants>
<listOfProducts>
<speciesReference species="NADP+" >
</speciesReference>
<speciesReference species="Thioredoxin" >
</speciesReference>
</listOfProducts>
<annotation xmlns:yana="http://www.uni-wuerzburg.de" >3669;1220</annotation></reaction>
<reaction id="C04_02_02_R00438_EC_2.7.7.8" reversible="false" name="K00962   polyribonucleotide nucleotidyltransferase [EC:2.7.7.8]" >
<listOfReactants>
<speciesReference species="Orthophosphate" >
</speciesReference>
<speciesReference species="RNA_ex" >
</speciesReference>
</listOfReactants>
<listOfProducts>
<speciesReference species="RNA" >
</speciesReference>
<speciesReference species="UDP" >
</speciesReference>
</listOfProducts>
<annotation xmlns:yana="http://www.uni-wuerzburg.de" >4086;1820</annotation></reaction>
<reaction id="C04_02_03_R00443_EC_2.7.7.6" reversible="false" name="K03046   DNA-directed RNA polymerase subunit beta [EC:2.7.7.6]" >
<listOfReactants>
<speciesReference species="RNA" >
</speciesReference>
<speciesReference species="UTP" >
</speciesReference>
</listOfReactants>
<listOfProducts>
<speciesReference species="2P" >
</speciesReference>
<speciesReference species="RNA_ex" >
</speciesReference>
</listOfProducts>
<annotation xmlns:yana="http://www.uni-wuerzburg.de" >4352;2117</annotation></reaction>
<reaction id="C04_02_04_R00156_EC_2.7.4.6" name="K00940   nucleoside-diphosphate kinase [EC:2.7.4.6]" >
<listOfReactants>
<speciesReference species="ADP" >
</speciesReference>
<speciesReference species="UTP" >
</speciesReference>
</listOfReactants>
<listOfProducts>
<speciesReference species="ATP" >
</speciesReference>
<speciesReference species="UDP" >
</speciesReference>
</listOfProducts>
<annotation xmlns:yana="http://www.uni-wuerzburg.de" >3362;1860</annotation></reaction>
<reaction id="C04_02_05_R00158_EC_2.7.4.22" reversible="false" name="K09903   uridylate kinase [EC:2.7.4.22]" >
<listOfReactants>
<speciesReference species="ADP" >
</speciesReference>
<speciesReference species="UDP" >
</speciesReference>
</listOfReactants>
<listOfProducts>
<speciesReference species="ATP" >
</speciesReference>
<speciesReference species="UMP" >
</speciesReference>
</listOfProducts>
<annotation xmlns:yana="http://www.uni-wuerzburg.de" >553;1139</annotation></reaction>
<reaction id="C04_02_06_R00963_EC_3.1.3.5" reversible="false" name="K03787   5-nucleotidase [EC:3.1.3.5]" >
<listOfReactants>
<speciesReference species="H2O" >
</speciesReference>
<speciesReference species="UMP" >
</speciesReference>
</listOfReactants>
<listOfProducts>
<speciesReference species="Orthophosphate" >
</speciesReference>
<speciesReference species="Uridine" >
</speciesReference>
</listOfProducts>
<annotation xmlns:yana="http://www.uni-wuerzburg.de" >179;1107</annotation></reaction>
<reaction id="C04_02_07_R00442_EC_2.7.7.6" reversible="false" name="K03046   DNA-directed RNA polymerase subunit beta [EC:2.7.7.6]" >
<listOfReactants>
<speciesReference species="CTP" >
</speciesReference>
<speciesReference species="RNA" >
</speciesReference>
</listOfReactants>
<listOfProducts>
<speciesReference species="2P" >
</speciesReference>
<speciesReference species="RNA_ex" >
</speciesReference>
</listOfProducts>
<annotation xmlns:yana="http://www.uni-wuerzburg.de" >4250;1904</annotation></reaction>
<reaction id="C04_02_08_R00571_EC_6.3.4.2" reversible="false" name="K01937   CTP synthase [EC:6.3.4.2]" >
<listOfReactants>
<speciesReference species="ATP" stoichiometry="2" >
</speciesReference>
<speciesReference species="Gln" >
</speciesReference>
<speciesReference species="H2O" >
</speciesReference>
<speciesReference species="NH3" >
</speciesReference>
<speciesReference species="UTP" stoichiometry="2" >
</speciesReference>
</listOfReactants>
<listOfProducts>
<speciesReference species="ADP" stoichiometry="2" >
</speciesReference>
<speciesReference species="CTP" stoichiometry="2" >
</speciesReference>
<speciesReference species="Glu" >
</speciesReference>
<speciesReference species="Orthophosphate" stoichiometry="2" >
</speciesReference>
</listOfProducts>
<annotation xmlns:yana="http://www.uni-wuerzburg.de" >3135;1540</annotation></reaction>
<reaction id="C04_02_09_R00570_EC_2.7.4.6" name="K00940   nucleoside-diphosphate kinase [EC:2.7.4.6]" >
<listOfReactants>
<speciesReference species="ADP" >
</speciesReference>
<speciesReference species="CTP" >
</speciesReference>
</listOfReactants>
<listOfProducts>
<speciesReference species="ATP" >
</speciesReference>
<speciesReference species="CDP" >
</speciesReference>
</listOfProducts>
<annotation xmlns:yana="http://www.uni-wuerzburg.de" >3777;2033</annotation></reaction>
<reaction id="C04_02_10_R00512_EC_2.7.4.25" reversible="false" name="K00945   cytidylate kinase [EC:2.7.4.25]" >
<listOfReactants>
<speciesReference species="ADP" >
</speciesReference>
<speciesReference species="CDP" >
</speciesReference>
</listOfReactants>
<listOfProducts>
<speciesReference species="ATP" >
</speciesReference>
<speciesReference species="CMP" >
</speciesReference>
</listOfProducts>
<annotation xmlns:yana="http://www.uni-wuerzburg.de" >3860;2147</annotation></reaction>
<reaction id="C04_02_11_R00511_EC_3.1.3.5" reversible="false" name="K03787   5-nucleotidase [EC:3.1.3.5]" >
<listOfReactants>
<speciesReference species="CMP" >
</speciesReference>
<speciesReference species="H2O" >
</speciesReference>
</listOfReactants>
<listOfProducts>
<speciesReference species="Cytidine" >
</speciesReference>
<speciesReference species="Orthophosphate" >
</speciesReference>
</listOfProducts>
<annotation xmlns:yana="http://www.uni-wuerzburg.de" >2922;1543</annotation></reaction>
<reaction id="C04_02_12_R00440_EC_2.7.7.8" reversible="false" name="K00962   polyribonucleotide nucleotidyltransferase [EC:2.7.7.8]" >
<listOfReactants>
<speciesReference species="Orthophosphate" >
</speciesReference>
<speciesReference species="RNA_ex" >
</speciesReference>
</listOfReactants>
<listOfProducts>
<speciesReference species="CDP" >
</speciesReference>
<speciesReference species="RNA" >
</speciesReference>
</listOfProducts>
<annotation xmlns:yana="http://www.uni-wuerzburg.de" >4442;2179</annotation></reaction>
<reaction id="C04_02_13_R02024_EC_1.17.4.1" reversible="false" name="K00525   ribonucleoside-diphosphate reductase alpha chain [EC:1.17.4.1]" >
<listOfReactants>
<speciesReference species="CDP" >
</speciesReference>
<speciesReference species="Thioredoxin" >
</speciesReference>
</listOfReactants>
<listOfProducts>
<speciesReference species="dCDP" >
</speciesReference>
<speciesReference species="Thioredoxin_disulfide" >
</speciesReference>
</listOfProducts>
<annotation xmlns:yana="http://www.uni-wuerzburg.de" >3932;1962</annotation></reaction>
<reaction id="C04_02_14_R02326_EC_2.7.4.6" name="K00940   nucleoside-diphosphate kinase [EC:2.7.4.6]" >
<listOfReactants>
<speciesReference species="ADP" >
</speciesReference>
<speciesReference species="dCTP" >
</speciesReference>
</listOfReactants>
<listOfProducts>
<speciesReference species="ATP" >
</speciesReference>
<speciesReference species="dCDP" >
</speciesReference>
</listOfProducts>
<annotation xmlns:yana="http://www.uni-wuerzburg.de" >4187;1627</annotation></reaction>
<reaction id="C04_02_15_R01665_EC_2.7.4.25" reversible="false" name="K00945   cytidylate kinase [EC:2.7.4.25]" >
<listOfReactants>
<speciesReference species="ATP" >
</speciesReference>
<speciesReference species="dCMP" >
</speciesReference>
</listOfReactants>
<listOfProducts>
<speciesReference species="ADP" >
</speciesReference>
<speciesReference species="dCDP" >
</speciesReference>
</listOfProducts>
<annotation xmlns:yana="http://www.uni-wuerzburg.de" >4685;1940</annotation></reaction>
<reaction id="C04_02_16_R01664_EC_3.1.3.5" reversible="false" name="K03787   5-nucleotidase [EC:3.1.3.5]" >
<listOfReactants>
<speciesReference species="dCMP" >
</speciesReference>
<speciesReference species="H2O" >
</speciesReference>
</listOfReactants>
<listOfProducts>
<speciesReference species="Deoxycytidine" >
</speciesReference>
<speciesReference species="Orthophosphate" >
</speciesReference>
</listOfProducts>
<annotation xmlns:yana="http://www.uni-wuerzburg.de" >4685;1795</annotation></reaction>
<reaction id="C04_02_17_R00377_EC_2.7.7.7" reversible="false" name="K02340   DNA polymerase III subunit delta [EC:2.7.7.7]" >
<listOfReactants>
<speciesReference species="dCTP" >
</speciesReference>
<speciesReference species="DNA" >
</speciesReference>
</listOfReactants>
<listOfProducts>
<speciesReference species="2P" >
</speciesReference>
<speciesReference species="DNA_ex" >
</speciesReference>
</listOfProducts>
<annotation xmlns:yana="http://www.uni-wuerzburg.de" >4573;1857</annotation></reaction>
<reaction id="C04_02_18_R02325_EC_3.5.4.13" reversible="false" name="K01494   dCTP deaminase [EC:3.5.4.13]" >
<listOfReactants>
<speciesReference species="dCTP" >
</speciesReference>
<speciesReference species="H2O" >
</speciesReference>
</listOfReactants>
<listOfProducts>
<speciesReference species="dUTP" >
</speciesReference>
<speciesReference species="NH3" >
</speciesReference>
</listOfProducts>
<annotation xmlns:yana="http://www.uni-wuerzburg.de" >3890;1885</annotation></reaction>
<reaction id="C04_02_19_R02331_EC_2.7.4.6" name="K00940   nucleoside-diphosphate kinase [EC:2.7.4.6]" >
<listOfReactants>
<speciesReference species="ADP" >
</speciesReference>
<speciesReference species="dUTP" >
</speciesReference>
</listOfReactants>
<listOfProducts>
<speciesReference species="ATP" >
</speciesReference>
<speciesReference species="dUDP" >
</speciesReference>
</listOfProducts>
<annotation xmlns:yana="http://www.uni-wuerzburg.de" >3921;1558</annotation></reaction>
<reaction id="C04_02_20_R02100_EC_3.6.1.23" reversible="false" name="K01520   dUTP pyrophosphatase [EC:3.6.1.23]" >
<listOfReactants>
<speciesReference species="dUTP" >
</speciesReference>
<speciesReference species="H2O" >
</speciesReference>
</listOfReactants>
<listOfProducts>
<speciesReference species="2P" >
</speciesReference>
<speciesReference species="dUMP" >
</speciesReference>
</listOfProducts>
<annotation xmlns:yana="http://www.uni-wuerzburg.de" >3679;1772</annotation></reaction>
<reaction id="C04_02_21_R02098_EC_2.7.4.9" name="K00943   dTMP kinase [EC:2.7.4.9]" >
<listOfReactants>
<speciesReference species="ADP" >
</speciesReference>
<speciesReference species="dUDP" >
</speciesReference>
</listOfReactants>
<listOfProducts>
<speciesReference species="ATP" >
</speciesReference>
<speciesReference species="dUMP" >
</speciesReference>
</listOfProducts>
<annotation xmlns:yana="http://www.uni-wuerzburg.de" >3675;1594</annotation></reaction>
<reaction id="C04_02_22_R02102_EC_3.1.3.5" reversible="false" name="K03787   5-nucleotidase [EC:3.1.3.5]" >
<listOfReactants>
<speciesReference species="dUMP" >
</speciesReference>
<speciesReference species="H2O" >
</speciesReference>
</listOfReactants>
<listOfProducts>
<speciesReference species="Deoxyuridine" >
</speciesReference>
<speciesReference species="Orthophosphate" >
</speciesReference>
</listOfProducts>
<annotation xmlns:yana="http://www.uni-wuerzburg.de" >3565;1665</annotation></reaction>
<reaction id="C04_02_23_R02018_EC_1.17.4.1" reversible="false" name="K00525   ribonucleoside-diphosphate reductase alpha chain [EC:1.17.4.1]" >
<listOfReactants>
<speciesReference species="Thioredoxin" >
</speciesReference>
<speciesReference species="UDP" >
</speciesReference>
</listOfReactants>
<listOfProducts>
<speciesReference species="dUDP" >
</speciesReference>
<speciesReference species="H2O" >
</speciesReference>
<speciesReference species="Thioredoxin_disulfide" >
</speciesReference>
</listOfProducts>
<annotation xmlns:yana="http://www.uni-wuerzburg.de" >3515;1259</annotation></reaction>
<reaction id="C04_02_24_R00378_EC_2.7.7.7" reversible="false" name="K02340   DNA polymerase III subunit delta [EC:2.7.7.7]" >
<listOfReactants>
<speciesReference species="DNA" >
</speciesReference>
<speciesReference species="dTTP" >
</speciesReference>
</listOfReactants>
<listOfProducts>
<speciesReference species="2P" >
</speciesReference>
<speciesReference species="DNA_ex" >
</speciesReference>
</listOfProducts>
<annotation xmlns:yana="http://www.uni-wuerzburg.de" >4651;1556</annotation></reaction>
<reaction id="C04_02_25_R02093_EC_2.7.4.6" name="K00940   nucleoside-diphosphate kinase [EC:2.7.4.6]" >
<listOfReactants>
<speciesReference species="ADP" >
</speciesReference>
<speciesReference species="dTTP" >
</speciesReference>
</listOfReactants>
<listOfProducts>
<speciesReference species="ATP" >
</speciesReference>
<speciesReference species="dTDP" >
</speciesReference>
</listOfProducts>
<annotation xmlns:yana="http://www.uni-wuerzburg.de" >4522;1413</annotation></reaction>
<reaction id="C04_02_26_R02094_EC_2.7.4.9" name="K00943   dTMP kinase [EC:2.7.4.9]" >
<listOfReactants>
<speciesReference species="ADP" >
</speciesReference>
<speciesReference species="dTDP" >
</speciesReference>
</listOfReactants>
<listOfProducts>
<speciesReference species="ATP" >
</speciesReference>
<speciesReference species="dTMP" >
</speciesReference>
</listOfProducts>
<annotation xmlns:yana="http://www.uni-wuerzburg.de" >4585;1255</annotation></reaction>
<reaction id="C04_02_27_R01569_EC_3.1.3.5" reversible="false" name="K03787   5-nucleotidase [EC:3.1.3.5]" >
<listOfReactants>
<speciesReference species="dTMP" >
</speciesReference>
<speciesReference species="H2O" >
</speciesReference>
</listOfReactants>
<listOfProducts>
<speciesReference species="Orthophosphate" >
</speciesReference>
<speciesReference species="Thymidine" >
</speciesReference>
</listOfProducts>
<annotation xmlns:yana="http://www.uni-wuerzburg.de" >4545;1096</annotation></reaction>
<reaction id="C04_02_28_R00568_EC_3.5.4.13" reversible="false" name="K01494   dCTP deaminase [EC:3.5.4.13]" >
<listOfReactants>
<speciesReference species="CTP" >
</speciesReference>
<speciesReference species="H2O" >
</speciesReference>
</listOfReactants>
<listOfProducts>
<speciesReference species="NH3" >
</speciesReference>
<speciesReference species="UTP" >
</speciesReference>
</listOfProducts>
<annotation xmlns:yana="http://www.uni-wuerzburg.de" >3950;1727</annotation></reaction>
<reaction id="C04_02_29_R00139_EC_2.7.4.6" reversible="false" name="K00940   nucleoside-diphosphate kinase [EC:2.7.4.6]" >
<listOfReactants>
<speciesReference species="ATP" >
</speciesReference>
<speciesReference species="hm5dCDP" >
</speciesReference>
</listOfReactants>
<listOfProducts>
<speciesReference species="ADP" >
</speciesReference>
<speciesReference species="hm5dCTP" >
</speciesReference>
</listOfProducts>
<annotation xmlns:yana="http://www.uni-wuerzburg.de" >4450;151</annotation></reaction>
<reaction id="C05_01_01_R01826_EC_2.5.1.54" reversible="false" name="K03856   3-deoxy-7-phosphoheptulonate synthase 2.5.1.54" >
<listOfReactants>
<speciesReference species="E4P" >
</speciesReference>
<speciesReference species="H2O" >
</speciesReference>
<speciesReference species="PEP" >
</speciesReference>
</listOfReactants>
<listOfProducts>
<speciesReference species="7P2Dehydro3deoxy-D-Arabinoheptonate" >
</speciesReference>
<speciesReference species="Orthophosphate" >
</speciesReference>
</listOfProducts>
<annotation xmlns:yana="http://www.uni-wuerzburg.de" >1955;671</annotation></reaction>
<reaction id="C05_01_02_R03083_EC_4.2.3.4" reversible="false" name="K01735   3-dehydroquinate synthase 4.2.3.4" >
<listOfReactants>
<speciesReference species="7P2Dehydro3deoxy-D-Arabinoheptonate" >
</speciesReference>
</listOfReactants>
<listOfProducts>
<speciesReference species="3-Dehydroquinate" >
</speciesReference>
<speciesReference species="Orthophosphate" >
</speciesReference>
</listOfProducts>
<annotation xmlns:yana="http://www.uni-wuerzburg.de" >2413;351</annotation></reaction>
<reaction id="C05_01_03_R03084_EC_4.2.1.10" name="K13832   3-dehydroquinate dehydratase / shikimate dehydrogenase 4.2.1.10" >
<listOfReactants>
<speciesReference species="3-Dehydroquinate" >
</speciesReference>
</listOfReactants>
<listOfProducts>
<speciesReference species="3-DehydroSme" >
</speciesReference>
<speciesReference species="H2O" >
</speciesReference>
</listOfProducts>
<annotation xmlns:yana="http://www.uni-wuerzburg.de" >2822;253</annotation></reaction>
<reaction id="C05_01_04_R02413_EC_1.1.1.25" name="K13832   3-dehydroquinate dehydratase / shikimate dehydrogenase 1.1.1.25" >
<listOfReactants>
<speciesReference species="3-DehydroSme" >
</speciesReference>
<speciesReference species="H+" >
</speciesReference>
<speciesReference species="NADPH" >
</speciesReference>
</listOfReactants>
<listOfProducts>
<speciesReference species="NADP+" >
</speciesReference>
<speciesReference species="Sme" >
</speciesReference>
</listOfProducts>
<annotation xmlns:yana="http://www.uni-wuerzburg.de" >3120;284</annotation></reaction>
<reaction id="C05_01_05_R02412_EC_2.7.1.71" reversible="false" name="K00891   shikimate kinase 2.7.1.71" >
<listOfReactants>
<speciesReference species="ATP" >
</speciesReference>
<speciesReference species="Sme" >
</speciesReference>
</listOfReactants>
<listOfProducts>
<speciesReference species="ADP" >
</speciesReference>
<speciesReference species="Sme3P" >
</speciesReference>
</listOfProducts>
<annotation xmlns:yana="http://www.uni-wuerzburg.de" >3318;475</annotation></reaction>
<reaction id="C05_01_06_R03460_EC_2.5.1.19" name="K00800   3-phosphoshikimate 1-carboxyvinyltransferase 2.5.1.19" >
<listOfReactants>
<speciesReference species="PEP" >
</speciesReference>
<speciesReference species="Sme3P" >
</speciesReference>
</listOfReactants>
<listOfProducts>
<speciesReference species="3PSme" >
</speciesReference>
<speciesReference species="Orthophosphate" >
</speciesReference>
</listOfProducts>
<annotation xmlns:yana="http://www.uni-wuerzburg.de" >3012;432</annotation></reaction>
<reaction id="C05_01_07_R01714_EC_4.2.3.5" reversible="false" name="K01736   chorismate synthase 4.2.3.5" >
<listOfReactants>
<speciesReference species="3PSme" >
</speciesReference>
</listOfReactants>
<listOfProducts>
<speciesReference species="Chor" >
</speciesReference>
<speciesReference species="Orthophosphate" >
</speciesReference>
</listOfProducts>
<annotation xmlns:yana="http://www.uni-wuerzburg.de" >2530;446</annotation></reaction>
<reaction id="C05_01_08_R01731_EC_2.6.1.57" reversible="false" name="K00832   aromatic-amino-acid transaminase 2.6.1.57" >
<listOfReactants>
<speciesReference species="Asp" >
</speciesReference>
<speciesReference species="Prephenate" >
</speciesReference>
</listOfReactants>
<listOfProducts>
<speciesReference species="Arogenate-L" >
</speciesReference>
<speciesReference species="OAA" >
</speciesReference>
</listOfProducts>
<annotation xmlns:yana="http://www.uni-wuerzburg.de" >1983;1254</annotation></reaction>
<reaction id="C05_01_09_R00694_EC_2.6.1.57" name="K00832   aromatic-amino-acid transaminase 2.6.1.57" >
<listOfReactants>
<speciesReference species="Glu" >
</speciesReference>
<speciesReference species="PhPyr" >
</speciesReference>
</listOfReactants>
<listOfProducts>
<speciesReference species="aKG" >
</speciesReference>
<speciesReference species="Phe" >
</speciesReference>
</listOfProducts>
<annotation xmlns:yana="http://www.uni-wuerzburg.de" >3138;790</annotation></reaction>
<reaction id="C05_01_10_R00734_EC_2.6.1.57" name="K00832   aromatic-amino-acid transaminase 2.6.1.57" >
<listOfReactants>
<speciesReference species="4-Hydroxyphenylpyruvate" >
</speciesReference>
<speciesReference species="Glu" >
</speciesReference>
</listOfReactants>
<listOfProducts>
<speciesReference species="aKG" >
</speciesReference>
<speciesReference species="Tyr" >
</speciesReference>
</listOfProducts>
<annotation xmlns:yana="http://www.uni-wuerzburg.de" >3014;1281</annotation></reaction>
<reaction id="C05_01_11_R02340_EC_4.2.1.20" name="K01695   tryptophan synthase alpha chain 4.2.1.20" >
<listOfReactants>
<speciesReference species="GAP" >
</speciesReference>
<speciesReference species="Indole" >
</speciesReference>
</listOfReactants>
<listOfProducts>
<speciesReference species="3-Indoyl-GlycerolP" >
</speciesReference>
</listOfProducts>
<annotation xmlns:yana="http://www.uni-wuerzburg.de" >3325;626</annotation></reaction>
<reaction id="C05_01_13_R02722_EC_4.2.1.20" name="K01695   tryptophan synthase alpha chain 4.2.1.20" >
<listOfReactants>
<speciesReference species="3-Indoyl-GlycerolP" >
</speciesReference>
<speciesReference species="Ser" >
</speciesReference>
</listOfReactants>
<listOfProducts>
<speciesReference species="GAP" >
</speciesReference>
<speciesReference species="H2O" >
</speciesReference>
<speciesReference species="Trp" >
</speciesReference>
</listOfProducts>
<annotation xmlns:yana="http://www.uni-wuerzburg.de" >3600;769</annotation></reaction>
<reaction id="C05_02_01_R01800_EC_2.7.8.8" reversible="false" name="K00998   CDP-diacylglycerol---serine O-phosphatidyltransferase [EC:2.7.8.8]" >
<listOfReactants>
<speciesReference species="CDP-diacylglycerol" >
</speciesReference>
<speciesReference species="Ser" >
</speciesReference>
</listOfReactants>
<listOfProducts>
<speciesReference species="CMP" >
</speciesReference>
<speciesReference species="Phosphatidylserine" >
</speciesReference>
</listOfProducts>
<annotation xmlns:yana="http://www.uni-wuerzburg.de" >2649;1761</annotation></reaction>
<reaction id="C05_02_02_R03815_EC_1.8.1.4" reversible="false" name="K00382   dihydrolipoamide dehydrogenase 1.8.1.4" >
<listOfReactants>
<speciesReference species="Dihydrolipoylprotein" >
</speciesReference>
<speciesReference species="NAD+" >
</speciesReference>
</listOfReactants>
<listOfProducts>
<speciesReference species="H+" >
</speciesReference>
<speciesReference species="Lipoylprotein" >
</speciesReference>
<speciesReference species="NADH" >
</speciesReference>
</listOfProducts>
<annotation xmlns:yana="http://www.uni-wuerzburg.de" >4545;515</annotation></reaction>
<reaction id="C05_03_01_R01940_EC_1.2.4.2" reversible="false" name="K00164   2-oxoglutarate dehydrogenase E1 component 1.2.4.2" >
<listOfReactants>
<speciesReference species="2-Oxoadipate" >
</speciesReference>
<speciesReference species="Lipoamide-E" >
</speciesReference>
</listOfReactants>
<listOfProducts>
<speciesReference species="CO2" >
</speciesReference>
<speciesReference species="S-Glutaryldihydrolipoamide" >
</speciesReference>
</listOfProducts>
<annotation xmlns:yana="http://www.uni-wuerzburg.de" >3690;113</annotation></reaction>
<reaction id="C05_03_02_R02571_EC_2.3.1.61" name="K00658   2-oxoglutarate dehydrogenase E2 component (dihydrolipoamide succinyltransferase) 2.3.1.61" >
<listOfReactants>
<speciesReference species="CoA" >
</speciesReference>
<speciesReference species="S-Glutaryldihydrolipoamide" >
</speciesReference>
</listOfReactants>
<listOfProducts>
<speciesReference species="Dihydrolipoamide-E" >
</speciesReference>
<speciesReference species="Glutaryl-CoA" >
</speciesReference>
</listOfProducts>
<annotation xmlns:yana="http://www.uni-wuerzburg.de" >3499;281</annotation></reaction>
<reaction id="C05_04_01_R00480_EC_2.7.2.4" reversible="false" name="K00928   aspartate kinase 2.7.2.4" >
<listOfReactants>
<speciesReference species="Asp" >
</speciesReference>
<speciesReference species="ATP" >
</speciesReference>
</listOfReactants>
<listOfProducts>
<speciesReference species="ADP" >
</speciesReference>
<speciesReference species="AspP" >
</speciesReference>
</listOfProducts>
<annotation xmlns:yana="http://www.uni-wuerzburg.de" >1677;1353</annotation></reaction>
<reaction id="C05_04_02_R02291_EC_1.2.1.11" reversible="false" name="K00133   aspartate-semialdehyde dehydrogenase 1.2.1.11" >
<listOfReactants>
<speciesReference species="AspP" >
</speciesReference>
<speciesReference species="H+" >
</speciesReference>
<speciesReference species="NADPH" >
</speciesReference>
</listOfReactants>
<listOfProducts>
<speciesReference species="AspSA" >
</speciesReference>
<speciesReference species="NADP+" >
</speciesReference>
<speciesReference species="Orthophosphate" >
</speciesReference>
</listOfProducts>
<annotation xmlns:yana="http://www.uni-wuerzburg.de" >1573;1299</annotation></reaction>
<reaction id="C05_04_03_R10147_EC_4.3.3.7" reversible="false" name="K01714   4-hydroxy-tetrahydrodipicolinate synthase 4.3.3.7" >
<listOfReactants>
<speciesReference species="AspSA" >
</speciesReference>
<speciesReference species="Pyr" >
</speciesReference>
</listOfReactants>
<listOfProducts>
<speciesReference species="2S4S4Hydroxy-2345-tetrahydipicolinate" >
</speciesReference>
<speciesReference species="H2O" >
</speciesReference>
</listOfProducts>
<annotation xmlns:yana="http://www.uni-wuerzburg.de" >1721;1210</annotation></reaction>
<reaction id="C05_04_04_R04199_EC_1.17.1.8" reversible="false" name="K00215   4-hydroxy-tetrahydrodipicolinate reductase 1.17.1.8" >
<listOfReactants>
<speciesReference species="2S4S4Hydroxy-2345-tetrahydipicolinate" >
</speciesReference>
<speciesReference species="H+" >
</speciesReference>
<speciesReference species="NADPH" >
</speciesReference>
</listOfReactants>
<listOfProducts>
<speciesReference species="2345Tetrahydrodipicolinate" >
</speciesReference>
<speciesReference species="H2O" >
</speciesReference>
<speciesReference species="NADP+" >
</speciesReference>
</listOfProducts>
<annotation xmlns:yana="http://www.uni-wuerzburg.de" >1571;1149</annotation></reaction>
<reaction id="C05_04_05_R07613_EC_2.6.1.83" name="K10206   LL-diaminopimelate aminotransferase 2.6.1.83" >
<listOfReactants>
<speciesReference species="2345Tetrahydrodipicolinate" >
</speciesReference>
<speciesReference species="Glu" >
</speciesReference>
<speciesReference species="H2O" >
</speciesReference>
</listOfReactants>
<listOfProducts>
<speciesReference species="aKG" >
</speciesReference>
<speciesReference species="LL-26-Diaminoheptanedioate" >
</speciesReference>
</listOfProducts>
<annotation xmlns:yana="http://www.uni-wuerzburg.de" >1714;1123</annotation></reaction>
<reaction id="C05_04_06_R02735_EC_5.1.1.7" name="K01778   diaminopimelate epimerase 5.1.1.7" >
<listOfReactants>
<speciesReference species="LL-26-Diaminoheptanedioate" >
</speciesReference>
</listOfReactants>
<listOfProducts>
<speciesReference species="m-DAP" >
</speciesReference>
</listOfProducts>
<annotation xmlns:yana="http://www.uni-wuerzburg.de" >1356;850</annotation></reaction>
<reaction id="C05_05_01_R01736_EC_1.1.1.37" name="K00024   malate dehydrogenase 1.1.1.37" >
<listOfReactants>
<speciesReference species="3-Sulfopyruvate" >
</speciesReference>
<speciesReference species="H+" >
</speciesReference>
<speciesReference species="NADH" >
</speciesReference>
</listOfReactants>
<listOfProducts>
<speciesReference species="3-Sulfolactate-2R" >
</speciesReference>
<speciesReference species="NAD+" >
</speciesReference>
</listOfProducts>
<annotation xmlns:yana="http://www.uni-wuerzburg.de" >2086;965</annotation></reaction>
<reaction id="C05_05_02_R07396_EC_2.6.1.57" reversible="false" name="K00832   aromatic-amino-acid transaminase 2.6.1.57" >
<listOfReactants>
<speciesReference species="4-Methylthio-2-oxobutanoate" >
</speciesReference>
<speciesReference species="Glu" >
</speciesReference>
</listOfReactants>
<listOfProducts>
<speciesReference species="aKG" >
</speciesReference>
<speciesReference species="Methionine-L" >
</speciesReference>
</listOfProducts>
<annotation xmlns:yana="http://www.uni-wuerzburg.de" >2811;825</annotation></reaction>
<reaction id="C05_05_03_R02433_EC_2.6.1.1" name="K00811   aspartate aminotransferase, chloroplastic [EC:2.6.1.1]" >
<listOfReactants>
<speciesReference species="aKG" >
</speciesReference>
<speciesReference species="Cysteate" >
</speciesReference>
</listOfReactants>
<listOfProducts>
<speciesReference species="3-Sulfopyruvate" >
</speciesReference>
<speciesReference species="Glu" >
</speciesReference>
</listOfProducts>
<annotation xmlns:yana="http://www.uni-wuerzburg.de" >2627;1285</annotation></reaction>
<reaction id="C05_05_04_R00895_EC_2.6.1.1" name="K00813   aspartate aminotransferase [EC:2.6.1.1]" >
<listOfReactants>
<speciesReference species="aKG" >
</speciesReference>
<speciesReference species="Cys" >
</speciesReference>
</listOfReactants>
<listOfProducts>
<speciesReference species="Glu" >
</speciesReference>
<speciesReference species="Mercaptopyruvate" >
</speciesReference>
</listOfProducts>
<annotation xmlns:yana="http://www.uni-wuerzburg.de" >2614;1390</annotation></reaction>
<reaction id="C05_05_05_R02619_EC_2.6.1.1" reversible="false" name="K00813   aspartate aminotransferase [EC:2.6.1.1]" >
<listOfReactants>
<speciesReference species="3-Sulfino-L-alanine" >
</speciesReference>
<speciesReference species="aKG" >
</speciesReference>
</listOfReactants>
<listOfProducts>
<speciesReference species="3-Sulfopyruvate" >
</speciesReference>
<speciesReference species="Glu" >
</speciesReference>
</listOfProducts>
<annotation xmlns:yana="http://www.uni-wuerzburg.de" >2224;1109</annotation></reaction>
<reaction id="C05_05_06_R04861" reversible="false" name="None-enzymatic" >
<listOfReactants>
<speciesReference species="3-Sulfopyruvate" >
</speciesReference>
<speciesReference species="H2O" >
</speciesReference>
</listOfReactants>
<listOfProducts>
<speciesReference species="Pyr" >
</speciesReference>
<speciesReference species="Sulfite" >
</speciesReference>
</listOfProducts>
<annotation xmlns:yana="http://www.uni-wuerzburg.de" >2311;964</annotation></reaction>
<reaction id="C05_06_01_R01088_EC_1.4.1.9" name="K00263   leucine dehydrogenase 1.4.1.9" >
<listOfReactants>
<speciesReference species="H2O" >
</speciesReference>
<speciesReference species="Leu" >
</speciesReference>
<speciesReference species="NAD+" >
</speciesReference>
</listOfReactants>
<listOfProducts>
<speciesReference species="4-Methyl-2-oxopentanoate" >
</speciesReference>
<speciesReference species="H+" >
</speciesReference>
<speciesReference species="NADH" >
</speciesReference>
<speciesReference species="NH3" >
</speciesReference>
</listOfProducts>
<annotation xmlns:yana="http://www.uni-wuerzburg.de" >4247;446</annotation></reaction>
<reaction id="C05_06_02_R07601_EC_1.2.4.4" reversible="false" name="K11381   2-oxoisovalerate dehydrogenase E1 component 1.2.4.4" >
<listOfReactants>
<speciesReference species="4-Methyl-2-oxopentanoate" >
</speciesReference>
<speciesReference species="ThPP" >
</speciesReference>
</listOfReactants>
<listOfProducts>
<speciesReference species="3-Methyl-1-hydroxybutyl-ThPP" >
</speciesReference>
<speciesReference species="CO2" >
</speciesReference>
</listOfProducts>
<annotation xmlns:yana="http://www.uni-wuerzburg.de" >4091;237</annotation></reaction>
<reaction id="C05_06_03_R07602_EC_1.2.4.4" reversible="false" name="K11381   2-oxoisovalerate dehydrogenase E1 component 1.2.4.4" >
<listOfReactants>
<speciesReference species="3-Methyl-1-hydroxybutyl-ThPP" >
</speciesReference>
<speciesReference species="Lipoamide-E" >
</speciesReference>
</listOfReactants>
<listOfProducts>
<speciesReference species="S-3-Methylbutanoyl-dihydrolipoamideE" >
</speciesReference>
<speciesReference species="ThPP" >
</speciesReference>
</listOfProducts>
<annotation xmlns:yana="http://www.uni-wuerzburg.de" >3885;234</annotation></reaction>
<reaction id="C05_08_01_R00355_EC_2.6.1.1" name="K00813   aspartate aminotransferase [EC:2.6.1.1]" >
<listOfReactants>
<speciesReference species="aKG" >
</speciesReference>
<speciesReference species="Asp" >
</speciesReference>
</listOfReactants>
<listOfProducts>
<speciesReference species="Glu" >
</speciesReference>
<speciesReference species="OAA" >
</speciesReference>
</listOfProducts>
<annotation xmlns:yana="http://www.uni-wuerzburg.de" >1857;1327</annotation></reaction>
<reaction id="C06_01_01_R00899_EC_3.4.11.1" reversible="false" name="K01255   leucyl aminopeptidase [EC:3.4.11.1]" >
<listOfReactants>
<speciesReference species="Cysteinyl-glycine" >
</speciesReference>
<speciesReference species="H2O" >
</speciesReference>
</listOfReactants>
<listOfProducts>
<speciesReference species="Cys" >
</speciesReference>
<speciesReference species="Gly" >
</speciesReference>
</listOfProducts>
<annotation xmlns:yana="http://www.uni-wuerzburg.de" >2869;2120</annotation></reaction>
<reaction id="C07_01_01_R00742_EC_6.4.1.2" reversible="false" name="K02160   acetyl-CoA carboxylase biotin carboxyl carrier protein 6.4.1.2" >
<listOfReactants>
<speciesReference species="AcCoA" >
</speciesReference>
<speciesReference species="ATP" >
</speciesReference>
<speciesReference species="HCO3-" >
</speciesReference>
</listOfReactants>
<listOfProducts>
<speciesReference species="ADP" >
</speciesReference>
<speciesReference species="Malonyl-CoA" >
</speciesReference>
<speciesReference species="Orthophosphate" >
</speciesReference>
</listOfProducts>
<annotation xmlns:yana="http://www.uni-wuerzburg.de" >912;1520</annotation></reaction>
<reaction id="C07_01_02_R01626_EC_2.3.1.39" name="K00645   [acyl-carrier-protein] S-malonyltransferase  2.3.1.39" >
<listOfReactants>
<speciesReference species="ACP" >
</speciesReference>
<speciesReference species="Malonyl-CoA" >
</speciesReference>
</listOfReactants>
<listOfProducts>
<speciesReference species="CoA" >
</speciesReference>
<speciesReference species="Malonyl-ACP" >
</speciesReference>
</listOfProducts>
<annotation xmlns:yana="http://www.uni-wuerzburg.de" >1029;1771</annotation></reaction>
<reaction id="C07_01_03_R01070_EC_2.3.1.180" reversible="false" name="K00648   3-oxoacyl-[acyl-carrier-protein] synthase III 2.3.1.180" >
<listOfReactants>
<speciesReference species="AcCoA" >
</speciesReference>
<speciesReference species="Malonyl-ACP" >
</speciesReference>
</listOfReactants>
<listOfProducts>
<speciesReference species="Acetoacetyl-ACP" >
</speciesReference>
<speciesReference species="CO2" >
</speciesReference>
<speciesReference species="CoA" >
</speciesReference>
</listOfProducts>
<annotation xmlns:yana="http://www.uni-wuerzburg.de" >1186;1585</annotation></reaction>
<reaction id="C07_01_04_R04355_EC_2.3.1.179" reversible="false" name="K09458   3-oxoacyl-[acyl-carrier-protein] synthase II 2.3.1.179" >
<listOfReactants>
<speciesReference species="Acetyl-ACP" >
</speciesReference>
<speciesReference species="Malonyl-ACP" >
</speciesReference>
</listOfReactants>
<listOfProducts>
<speciesReference species="Acetoacetyl-ACP" >
</speciesReference>
<speciesReference species="ACP" >
</speciesReference>
<speciesReference species="CO2" >
</speciesReference>
</listOfProducts>
<annotation xmlns:yana="http://www.uni-wuerzburg.de" >456;1961</annotation></reaction>
<reaction id="C07_01_05_R04533_EC_1.1.1.100" name="K00059   3-oxoacyl-[acyl-carrier protein] reductase 1.1.1.100" >
<listOfReactants>
<speciesReference species="Acetoacetyl-ACP" >
</speciesReference>
<speciesReference species="H+" >
</speciesReference>
<speciesReference species="NADPH" >
</speciesReference>
</listOfReactants>
<listOfProducts>
<speciesReference species="3-Hydroxybutanoyl-ACP" >
</speciesReference>
<speciesReference species="NADP+" >
</speciesReference>
</listOfProducts>
<annotation xmlns:yana="http://www.uni-wuerzburg.de" >430;2020</annotation></reaction>
<reaction id="C07_01_06_R04428_EC_4.2.1.59" name="K02372   3-hydroxyacyl-[acyl-carrier-protein] dehydratase 4.2.1.59" >
<listOfReactants>
<speciesReference species="3-Hydroxybutanoyl-ACP" >
</speciesReference>
</listOfReactants>
<listOfProducts>
<speciesReference species="But-2-enoyl-ACP" >
</speciesReference>
<speciesReference species="H2O" >
</speciesReference>
</listOfProducts>
<annotation xmlns:yana="http://www.uni-wuerzburg.de" >301;2278</annotation></reaction>
<reaction id="C07_01_07_R04429_EC_1.3.1.9/1.3.1.10" name="K00208   enoyl-[acyl-carrier protein] reductase I 1.3.1.9/1.3.1.10" >
<listOfReactants>
<speciesReference species="But-2-enoyl-ACP" stoichiometry="2" >
</speciesReference>
<speciesReference species="H+" stoichiometry="2" >
</speciesReference>
<speciesReference species="NADH" >
</speciesReference>
<speciesReference species="NADPH" >
</speciesReference>
</listOfReactants>
<listOfProducts>
<speciesReference species="Butyryl-ACP" stoichiometry="2" >
</speciesReference>
<speciesReference species="NAD+" >
</speciesReference>
<speciesReference species="NADP+" >
</speciesReference>
</listOfProducts>
<annotation xmlns:yana="http://www.uni-wuerzburg.de" >424;2229</annotation></reaction>
<reaction id="C07_01_08_R04952_EC_2.3.1.179" reversible="false" name="K09458   3-oxoacyl-[acyl-carrier-protein] synthase II 2.3.1.179" >
<listOfReactants>
<speciesReference species="Butyryl-ACP" >
</speciesReference>
<speciesReference species="Malonyl-ACP" >
</speciesReference>
</listOfReactants>
<listOfProducts>
<speciesReference species="3-Oxohexanoyl-ACP" >
</speciesReference>
<speciesReference species="ACP" >
</speciesReference>
<speciesReference species="CO2" >
</speciesReference>
</listOfProducts>
<annotation xmlns:yana="http://www.uni-wuerzburg.de" >619;2061</annotation></reaction>
<reaction id="C07_01_09_R04953_EC_1.1.1.100" name="K00059   3-oxoacyl-[acyl-carrier protein] reductase 1.1.1.100" >
<listOfReactants>
<speciesReference species="3-Oxohexanoyl-ACP" >
</speciesReference>
<speciesReference species="H+" >
</speciesReference>
<speciesReference species="NADPH" >
</speciesReference>
</listOfReactants>
<listOfProducts>
<speciesReference species="3-Hydroxyhexanoyl-ACP" >
</speciesReference>
<speciesReference species="NADP+" >
</speciesReference>
</listOfProducts>
<annotation xmlns:yana="http://www.uni-wuerzburg.de" >565;2316</annotation></reaction>
<reaction id="C07_01_10_R04954_EC_4.2.1.59" name="K02372   3-hydroxyacyl-[acyl-carrier-protein] dehydratase 4.2.1.59" >
<listOfReactants>
<speciesReference species="3-Hydroxyhexanoyl-ACP" >
</speciesReference>
</listOfReactants>
<listOfProducts>
<speciesReference species="H2O" >
</speciesReference>
<speciesReference species="trans-Hex-2-enoyl-ACP" >
</speciesReference>
</listOfProducts>
<annotation xmlns:yana="http://www.uni-wuerzburg.de" >455;2440</annotation></reaction>
<reaction id="C07_01_11_R04955_EC_1.3.1.9/1.3.1.10" name="K00208   enoyl-[acyl-carrier protein] reductase I 1.3.1.9/1.3.1.10" >
<listOfReactants>
<speciesReference species="H+" stoichiometry="2" >
</speciesReference>
<speciesReference species="NADH" >
</speciesReference>
<speciesReference species="NADPH" >
</speciesReference>
<speciesReference species="trans-Hex-2-enoyl-ACP" stoichiometry="2" >
</speciesReference>
</listOfReactants>
<listOfProducts>
<speciesReference species="Hexanoyl-ACP" stoichiometry="2" >
</speciesReference>
<speciesReference species="NAD+" >
</speciesReference>
<speciesReference species="NADP+" >
</speciesReference>
</listOfProducts>
<annotation xmlns:yana="http://www.uni-wuerzburg.de" >674;2262</annotation></reaction>
<reaction id="C07_01_12_R04957_EC_2.3.1.179" reversible="false" name="K09458   3-oxoacyl-[acyl-carrier-protein] synthase II 2.3.1.179" >
<listOfReactants>
<speciesReference species="Hexanoyl-ACP" >
</speciesReference>
<speciesReference species="Malonyl-ACP" >
</speciesReference>
</listOfReactants>
<listOfProducts>
<speciesReference species="3-Oxooctanoyl-ACP" >
</speciesReference>
<speciesReference species="ACP" >
</speciesReference>
<speciesReference species="CO2" >
</speciesReference>
</listOfProducts>
<annotation xmlns:yana="http://www.uni-wuerzburg.de" >867;2140</annotation></reaction>
<reaction id="C07_01_13_R04536_EC_1.1.1.100" name="K00059   3-oxoacyl-[acyl-carrier protein] reductase 1.1.1.100" >
<listOfReactants>
<speciesReference species="3-Oxooctanoyl-ACP" >
</speciesReference>
<speciesReference species="H+" >
</speciesReference>
<speciesReference species="NADPH" >
</speciesReference>
</listOfReactants>
<listOfProducts>
<speciesReference species="3-Hydroxyoctanoyl-ACP" >
</speciesReference>
<speciesReference species="NADP+" >
</speciesReference>
</listOfProducts>
<annotation xmlns:yana="http://www.uni-wuerzburg.de" >1646;2744</annotation></reaction>
<reaction id="C07_01_14_R04537_EC_4.2.1.59" name="K02372   3-hydroxyacyl-[acyl-carrier-protein] dehydratase 4.2.1.59" >
<listOfReactants>
<speciesReference species="3-Hydroxyoctanoyl-ACP" >
</speciesReference>
</listOfReactants>
<listOfProducts>
<speciesReference species="H2O" >
</speciesReference>
<speciesReference species="trans-Oct-2-enoyl-ACP" >
</speciesReference>
</listOfProducts>
<annotation xmlns:yana="http://www.uni-wuerzburg.de" >1402;2784</annotation></reaction>
<reaction id="C07_01_15_R04958_EC_1.3.1.9/1.3.1.10" name="K00208   enoyl-[acyl-carrier protein] reductase I 1.3.1.9/1.3.1.10" >
<listOfReactants>
<speciesReference species="H+" stoichiometry="2" >
</speciesReference>
<speciesReference species="NADH" >
</speciesReference>
<speciesReference species="NADPH" >
</speciesReference>
<speciesReference species="trans-Oct-2-enoyl-ACP" stoichiometry="2" >
</speciesReference>
</listOfReactants>
<listOfProducts>
<speciesReference species="NAD+" >
</speciesReference>
<speciesReference species="NADP+" >
</speciesReference>
<speciesReference species="Octanoyl-ACP" stoichiometry="2" >
</speciesReference>
</listOfProducts>
<annotation xmlns:yana="http://www.uni-wuerzburg.de" >1362;2623</annotation></reaction>
<reaction id="C07_01_16_R04960_EC_2.3.1.179" reversible="false" name="K09458   3-oxoacyl-[acyl-carrier-protein] synthase II  2.3.1.179" >
<listOfReactants>
<speciesReference species="Malonyl-ACP" >
</speciesReference>
<speciesReference species="Octanoyl-ACP" >
</speciesReference>
</listOfReactants>
<listOfProducts>
<speciesReference species="3-Oxodecanoyl-ACP" >
</speciesReference>
<speciesReference species="ACP" >
</speciesReference>
<speciesReference species="CO2" >
</speciesReference>
</listOfProducts>
<annotation xmlns:yana="http://www.uni-wuerzburg.de" >1199;2521</annotation></reaction>
<reaction id="C07_01_17_R04534_EC_1.1.1.100" name="K00059   3-oxoacyl-[acyl-carrier protein] reductase 1.1.1.100" >
<listOfReactants>
<speciesReference species="3-Oxodecanoyl-ACP" >
</speciesReference>
<speciesReference species="NADPH" >
</speciesReference>
</listOfReactants>
<listOfProducts>
<speciesReference species="3-Hydroxydecanoyl-ACP" >
</speciesReference>
<speciesReference species="NADP+" >
</speciesReference>
</listOfProducts>
<annotation xmlns:yana="http://www.uni-wuerzburg.de" >1278;2735</annotation></reaction>
<reaction id="C07_01_18_R04535_EC_4.2.1.59" name="K02372   3-hydroxyacyl-[acyl-carrier-protein] dehydratas 4.2.1.59" >
<listOfReactants>
<speciesReference species="3-Hydroxydecanoyl-ACP" >
</speciesReference>
</listOfReactants>
<listOfProducts>
<speciesReference species="H2O" >
</speciesReference>
<speciesReference species="trans-Dec-2-enoyl-ACP" >
</speciesReference>
</listOfProducts>
<annotation xmlns:yana="http://www.uni-wuerzburg.de" >1218;2799</annotation></reaction>
<reaction id="C07_01_19_R04961_EC_1.3.1.9/1.3.1.10" name="K00208   enoyl-[acyl-carrier protein] reductase I 1.3.1.9/1.3.1.10" >
<listOfReactants>
<speciesReference species="H+" stoichiometry="2" >
</speciesReference>
<speciesReference species="NADH" >
</speciesReference>
<speciesReference species="NADPH" >
</speciesReference>
<speciesReference species="trans-Dec-2-enoyl-ACP" stoichiometry="2" >
</speciesReference>
</listOfReactants>
<listOfProducts>
<speciesReference species="Decanoyl-ACP" stoichiometry="2" >
</speciesReference>
<speciesReference species="NAD+" >
</speciesReference>
<speciesReference species="NADP+" >
</speciesReference>
</listOfProducts>
<annotation xmlns:yana="http://www.uni-wuerzburg.de" >1174;2675</annotation></reaction>
<reaction id="C07_01_20_R04963_EC_2.3.1.179" reversible="false" name="K09458   3-oxoacyl-[acyl-carrier-protein] synthase II 2.3.1.179" >
<listOfReactants>
<speciesReference species="Decanoyl-ACP" >
</speciesReference>
<speciesReference species="Malonyl-ACP" >
</speciesReference>
</listOfReactants>
<listOfProducts>
<speciesReference species="3-Oxododecanoyl-ACP" >
</speciesReference>
<speciesReference species="ACP" >
</speciesReference>
<speciesReference species="CO2" >
</speciesReference>
</listOfProducts>
<annotation xmlns:yana="http://www.uni-wuerzburg.de" >1102;2275</annotation></reaction>
<reaction id="C07_01_21_R04964_EC_1.1.1.100" name="K00059   3-oxoacyl-[acyl-carrier protein] reductase 1.1.1.100" >
<listOfReactants>
<speciesReference species="3-Oxododecanoyl-ACP" >
</speciesReference>
<speciesReference species="H+" >
</speciesReference>
<speciesReference species="NADPH" >
</speciesReference>
</listOfReactants>
<listOfProducts>
<speciesReference species="3-Hydroxydodecanoyl-ACP" >
</speciesReference>
<speciesReference species="NADP+" >
</speciesReference>
</listOfProducts>
<annotation xmlns:yana="http://www.uni-wuerzburg.de" >1019;2527</annotation></reaction>
<reaction id="C07_01_22_R04965_EC_4.2.1.59" name="K02372   3-hydroxyacyl-[acyl-carrier-protein] dehydratase 4.2.1.59" >
<listOfReactants>
<speciesReference species="3-Hydroxydodecanoyl-ACP" >
</speciesReference>
</listOfReactants>
<listOfProducts>
<speciesReference species="H2O" >
</speciesReference>
<speciesReference species="trans-Dodec-2-enoyl-ACP" >
</speciesReference>
</listOfProducts>
<annotation xmlns:yana="http://www.uni-wuerzburg.de" >1073;2815</annotation></reaction>
<reaction id="C07_01_23_R04724_EC_1.3.1.9/1.3.1.10" name="K00208   enoyl-[acyl-carrier protein] reductase I 1.3.1.9/1.3.1.10" >
<listOfReactants>
<speciesReference species="H+" stoichiometry="2" >
</speciesReference>
<speciesReference species="NADH" >
</speciesReference>
<speciesReference species="NADPH" >
</speciesReference>
<speciesReference species="trans-Dodec-2-enoyl-ACP" stoichiometry="2" >
</speciesReference>
</listOfReactants>
<listOfProducts>
<speciesReference species="Dodecanoyl-ACP" stoichiometry="2" >
</speciesReference>
<speciesReference species="NAD+" >
</speciesReference>
<speciesReference species="NADP+" >
</speciesReference>
</listOfProducts>
<annotation xmlns:yana="http://www.uni-wuerzburg.de" >979;2756</annotation></reaction>
<reaction id="C07_01_24_R04726_EC_2.3.1.179" reversible="false" name="K09458   3-oxoacyl-[acyl-carrier-protein] synthase II 2.3.1.179" >
<listOfReactants>
<speciesReference species="Dodecanoyl-ACP" >
</speciesReference>
<speciesReference species="Malonyl-ACP" >
</speciesReference>
</listOfReactants>
<listOfProducts>
<speciesReference species="3-Oxotetradecanoyl-ACP" >
</speciesReference>
<speciesReference species="ACP" >
</speciesReference>
<speciesReference species="CO2" >
</speciesReference>
</listOfProducts>
<annotation xmlns:yana="http://www.uni-wuerzburg.de" >867;2280</annotation></reaction>
<reaction id="C07_01_25_R04566_EC_1.1.1.100" name="K00059   3-oxoacyl-[acyl-carrier protein] reductase 1.1.1.100" >
<listOfReactants>
<speciesReference species="3-Oxotetradecanoyl-ACP" >
</speciesReference>
<speciesReference species="H+" >
</speciesReference>
<speciesReference species="NADPH" >
</speciesReference>
</listOfReactants>
<listOfProducts>
<speciesReference species="3-Hydroxytetradecanoyl-ACP" >
</speciesReference>
<speciesReference species="NADP+" >
</speciesReference>
</listOfProducts>
<annotation xmlns:yana="http://www.uni-wuerzburg.de" >188;2421</annotation></reaction>
<reaction id="C07_01_26_R04568_EC_4.2.1.59" name="K02372   3-hydroxyacyl-[acyl-carrier-protein] dehydratase 4.2.1.59" >
<listOfReactants>
<speciesReference species="3-Hydroxytetradecanoyl-ACP" >
</speciesReference>
</listOfReactants>
<listOfProducts>
<speciesReference species="H2O" >
</speciesReference>
<speciesReference species="trans-Tetradec-2-enoyl-ACP" >
</speciesReference>
</listOfProducts>
<annotation xmlns:yana="http://www.uni-wuerzburg.de" >32;2391</annotation></reaction>
<reaction id="C07_01_27_R04966_EC_1.3.1.9/1.3.1.10" name="K00208   enoyl-[acyl-carrier protein] reductase I 1.3.1.9/1.3.1.10" >
<listOfReactants>
<speciesReference species="H+" stoichiometry="2" >
</speciesReference>
<speciesReference species="NADH" >
</speciesReference>
<speciesReference species="NADPH" >
</speciesReference>
<speciesReference species="trans-Tetradec-2-enoyl-ACP" stoichiometry="2" >
</speciesReference>
</listOfReactants>
<listOfProducts>
<speciesReference species="NAD+" >
</speciesReference>
<speciesReference species="NADP+" >
</speciesReference>
<speciesReference species="Tetradecanoyl-ACP" stoichiometry="2" >
</speciesReference>
</listOfProducts>
<annotation xmlns:yana="http://www.uni-wuerzburg.de" >931;2950</annotation></reaction>
<reaction id="C07_01_28_R04968_EC_2.3.1.179" reversible="false" name="K09458   3-oxoacyl-[acyl-carrier-protein] synthase II 2.3.1.179" >
<listOfReactants>
<speciesReference species="Malonyl-ACP" >
</speciesReference>
<speciesReference species="Tetradecanoyl-ACP" >
</speciesReference>
</listOfReactants>
<listOfProducts>
<speciesReference species="3-Oxohexadecanoyl-ACP" >
</speciesReference>
<speciesReference species="ACP" >
</speciesReference>
<speciesReference species="CO2" >
</speciesReference>
</listOfProducts>
<annotation xmlns:yana="http://www.uni-wuerzburg.de" >812;2520</annotation></reaction>
<reaction id="C07_01_29_R04543_EC_1.1.1.100" name="K00059   3-oxoacyl-[acyl-carrier protein] reductase 1.1.1.100" >
<listOfReactants>
<speciesReference species="3-Oxohexadecanoyl-ACP" >
</speciesReference>
<speciesReference species="H+" >
</speciesReference>
<speciesReference species="NADPH" >
</speciesReference>
</listOfReactants>
<listOfProducts>
<speciesReference species="3-Hydroxypalmitoyl-ACP" >
</speciesReference>
<speciesReference species="NADP+" >
</speciesReference>
</listOfProducts>
<annotation xmlns:yana="http://www.uni-wuerzburg.de" >764;2721</annotation></reaction>
<reaction id="C07_01_30_R04544_EC_4.2.1.59" name="K02372   3-hydroxyacyl-[acyl-carrier-protein] dehydratase 4.2.1.59" >
<listOfReactants>
<speciesReference species="3-Hydroxypalmitoyl-ACP" >
</speciesReference>
</listOfReactants>
<listOfProducts>
<speciesReference species="H2O" >
</speciesReference>
<speciesReference species="trans-Hexadec-2-enoyl-ACP" >
</speciesReference>
</listOfProducts>
<annotation xmlns:yana="http://www.uni-wuerzburg.de" >845;2873</annotation></reaction>
<reaction id="C07_01_31_R04969_EC_1.3.1.9/1.3.1.10" name="K00208   enoyl-[acyl-carrier protein] reductase I 1.3.1.9/1.3.1.10" >
<listOfReactants>
<speciesReference species="H+" stoichiometry="2" >
</speciesReference>
<speciesReference species="NADH" >
</speciesReference>
<speciesReference species="NADPH" >
</speciesReference>
<speciesReference species="trans-Hexadec-2-enoyl-ACP" >
</speciesReference>
</listOfReactants>
<listOfProducts>
<speciesReference species="Hexadecanoyl-ACP" stoichiometry="2" >
</speciesReference>
<speciesReference species="NAD+" >
</speciesReference>
<speciesReference species="NADP+" >
</speciesReference>
</listOfProducts>
<annotation xmlns:yana="http://www.uni-wuerzburg.de" >578;2721</annotation></reaction>
<reaction id="C07_01_32_R07762_EC_2.3.1.179" reversible="false" name="K09458   3-oxoacyl-[acyl-carrier-protein] synthase II 2.3.1.179" >
<listOfReactants>
<speciesReference species="Hexadecanoyl-ACP" >
</speciesReference>
<speciesReference species="Malonyl-ACP" >
</speciesReference>
</listOfReactants>
<listOfProducts>
<speciesReference species="3-Oxostearoyl-ACP" >
</speciesReference>
<speciesReference species="ACP" >
</speciesReference>
<speciesReference species="CO2" >
</speciesReference>
</listOfProducts>
<annotation xmlns:yana="http://www.uni-wuerzburg.de" >731;2469</annotation></reaction>
<reaction id="C07_01_33_R07763_EC_1.1.1.100" name="K00059   3-oxoacyl-[acyl-carrier protein] reductase 1.1.1.100" >
<listOfReactants>
<speciesReference species="3-Oxostearoyl-ACP" >
</speciesReference>
<speciesReference species="H+" >
</speciesReference>
<speciesReference species="NADPH" >
</speciesReference>
</listOfReactants>
<listOfProducts>
<speciesReference species="3-Hydroxyoctadecanoyl-ACP" >
</speciesReference>
<speciesReference species="NADP+" >
</speciesReference>
</listOfProducts>
<annotation xmlns:yana="http://www.uni-wuerzburg.de" >444;2579</annotation></reaction>
<reaction id="C07_01_34_R07764_EC_4.2.1.59" name="K02372   3-hydroxyacyl-[acyl-carrier-protein] dehydratase 4.2.1.59" >
<listOfReactants>
<speciesReference species="3-Hydroxyoctadecanoyl-ACP" >
</speciesReference>
</listOfReactants>
<listOfProducts>
<speciesReference species="H2O" >
</speciesReference>
<speciesReference species="trans-Octadec-2-enoyl-ACP" >
</speciesReference>
</listOfProducts>
<annotation xmlns:yana="http://www.uni-wuerzburg.de" >461;2807</annotation></reaction>
<reaction id="C07_01_35_R07765_EC_1.3.1.9/1.3.1.10" name="K00208   enoyl-[acyl-carrier protein] reductase I 1.3.1.9/1.3.1.10" >
<listOfReactants>
<speciesReference species="H+" >
</speciesReference>
<speciesReference species="NADH" >
</speciesReference>
<speciesReference species="trans-Octadec-2-enoyl-ACP" >
</speciesReference>
</listOfReactants>
<listOfProducts>
<speciesReference species="NAD+" >
</speciesReference>
<speciesReference species="Octadecanoyl-ACP" >
</speciesReference>
</listOfProducts>
<annotation xmlns:yana="http://www.uni-wuerzburg.de" >258;2739</annotation></reaction>
<reaction id="C07_02_01_R00842_EC_1.1.1.94" name="K00057   glycerol-3-phosphate dehydrogenase (NAD(P)+) 1.1.1.94" >
<listOfReactants>
<speciesReference species="DHAP" stoichiometry="2" >
</speciesReference>
<speciesReference species="H+" stoichiometry="2" >
</speciesReference>
<speciesReference species="NADH" >
</speciesReference>
<speciesReference species="NADPH" >
</speciesReference>
</listOfReactants>
<listOfProducts>
<speciesReference species="NAD+" >
</speciesReference>
<speciesReference species="NADP+" >
</speciesReference>
<speciesReference species="sn-Glycerol3P" stoichiometry="2" >
</speciesReference>
</listOfProducts>
<annotation xmlns:yana="http://www.uni-wuerzburg.de" >1402;1384</annotation></reaction>
<reaction id="C07_02_02_R00851_EC_2.3.1.15" reversible="false" name="K00630   glycerol-3-phosphate O-acyltransferase 2.3.1.15" >
<listOfReactants>
<speciesReference species="Acyl-CoA" >
</speciesReference>
<speciesReference species="sn-Glycerol3P" >
</speciesReference>
</listOfReactants>
<listOfProducts>
<speciesReference species="1-Acyl-sn-glycero3P" >
</speciesReference>
<speciesReference species="CoA" >
</speciesReference>
</listOfProducts>
<annotation xmlns:yana="http://www.uni-wuerzburg.de" >1347;1592</annotation></reaction>
<reaction id="C07_02_03_R00241_EC_2.3.1.51" reversible="false" name="K00655   1-acyl-sn-glycerol-3-phosphate acyltransferase 2.3.1.51" >
<listOfReactants>
<speciesReference species="1-Acyl-sn-glycero3P" >
</speciesReference>
<speciesReference species="Acyl-CoA" >
</speciesReference>
</listOfReactants>
<listOfProducts>
<speciesReference species="CoA" >
</speciesReference>
<speciesReference species="Phosphatidate" >
</speciesReference>
</listOfProducts>
<annotation xmlns:yana="http://www.uni-wuerzburg.de" >1331;1766</annotation></reaction>
<reaction id="C07_02_04_R01799_EC_2.7.7.41" reversible="false" name="K00981   phosphatidate cytidylyltransferase 2.7.7.41" >
<listOfReactants>
<speciesReference species="CTP" >
</speciesReference>
<speciesReference species="Phosphatidate" >
</speciesReference>
</listOfReactants>
<listOfProducts>
<speciesReference species="2P" >
</speciesReference>
<speciesReference species="CDP-diacylglycerol" >
</speciesReference>
</listOfProducts>
<annotation xmlns:yana="http://www.uni-wuerzburg.de" >1506;1836</annotation></reaction>
<reaction id="C07_02_05_R01801_EC_2.7.8.5" reversible="false" name="K00995   CDP-diacylglycerol--glycerol-3-phosphate 3-phosphatidyltransferase  2.7.8.5" >
<listOfReactants>
<speciesReference species="CDP-diacylglycerol" >
</speciesReference>
<speciesReference species="sn-Glycerol3P" >
</speciesReference>
</listOfReactants>
<listOfProducts>
<speciesReference species="CMP" >
</speciesReference>
<speciesReference species="PGP" >
</speciesReference>
</listOfProducts>
<annotation xmlns:yana="http://www.uni-wuerzburg.de" >1548;1625</annotation></reaction>
<reaction id="C07_02_07_R02055_EC_4.1.1.65" name="K01613   phosphatidylserine decarboxylase 4.1.1.65" >
<listOfReactants>
<speciesReference species="SerP" >
</speciesReference>
</listOfReactants>
<listOfProducts>
<speciesReference species="CO2" >
</speciesReference>
<speciesReference species="PE" >
</speciesReference>
</listOfProducts>
<annotation xmlns:yana="http://www.uni-wuerzburg.de" >1571;2043</annotation></reaction>
<reaction id="C08_01_01_R05636_EC_2.2.1.7" reversible="false" name="K01662   1-deoxy-D-xylulose-5-phosphate synthase 2.2.1.7" >
<listOfReactants>
<speciesReference species="GAP" >
</speciesReference>
<speciesReference species="Pyr" >
</speciesReference>
</listOfReactants>
<listOfProducts>
<speciesReference species="1-Deoxy-D-Xyl5P" >
</speciesReference>
<speciesReference species="CO2" >
</speciesReference>
</listOfProducts>
<annotation xmlns:yana="http://www.uni-wuerzburg.de" >2387;1313</annotation></reaction>
<reaction id="C08_01_02_R05688_EC_1.1.1.267" reversible="false" name="K00099   1-deoxy-D-xylulose-5-phosphate reductoisomerase 1.1.1.267" >
<listOfReactants>
<speciesReference species="1-Deoxy-D-Xyl5P" >
</speciesReference>
<speciesReference species="H+" >
</speciesReference>
<speciesReference species="NADPH" >
</speciesReference>
</listOfReactants>
<listOfProducts>
<speciesReference species="2-C-Met-D-Erythtitol4P" >
</speciesReference>
<speciesReference species="NADP+" >
</speciesReference>
</listOfProducts>
<annotation xmlns:yana="http://www.uni-wuerzburg.de" >2430;1553</annotation></reaction>
<reaction id="C08_01_03_R05633_EC_2.7.7.60" reversible="false" name="K00991   2-C-methyl-D-erythritol 4-phosphate cytidylyltransferase 2.7.7.60" >
<listOfReactants>
<speciesReference species="2-C-Met-D-Erythtitol4P" >
</speciesReference>
<speciesReference species="CTP" >
</speciesReference>
</listOfReactants>
<listOfProducts>
<speciesReference species="2P" >
</speciesReference>
<speciesReference species="4-Cytiding-5-2P-2-C-Met-D-Erythritol" >
</speciesReference>
</listOfProducts>
<annotation xmlns:yana="http://www.uni-wuerzburg.de" >2857;1800</annotation></reaction>
<reaction id="C08_01_04_R05634_EC_2.7.1.148" reversible="false" name="K00919   4-diphosphocytidyl-2-C-methyl-D-erythritol kinase 2.7.1.148" >
<listOfReactants>
<speciesReference species="4-Cytiding-5-2P-2-C-Met-D-Erythritol" >
</speciesReference>
<speciesReference species="ATP" >
</speciesReference>
</listOfReactants>
<listOfProducts>
<speciesReference species="2P-4-Cytidine-5-2P-2-C-Met-D-Erythritol" >
</speciesReference>
<speciesReference species="ADP" >
</speciesReference>
</listOfProducts>
<annotation xmlns:yana="http://www.uni-wuerzburg.de" >1955;2552</annotation></reaction>
<reaction id="C08_01_05_R05637_EC_4.6.1.2" reversible="false" name="K01770   2-C-methyl-D-erythritol 2,4-cyclodiphosphate synthase 4.6.1.2" >
<listOfReactants>
<speciesReference species="2P-4-Cytidine-5-2P-2-C-Met-D-Erythritol" >
</speciesReference>
</listOfReactants>
<listOfProducts>
<speciesReference species="2-C-Met-D-Erythritol24cyclo2P" >
</speciesReference>
<speciesReference species="CMP" >
</speciesReference>
</listOfProducts>
<annotation xmlns:yana="http://www.uni-wuerzburg.de" >2001;2784</annotation></reaction>
<reaction id="C08_01_06_R08689_EC_1.17.7.1/1.17.1.3" reversible="false" name="K03526   (E)-4-hydroxy-3-methylbut-2-enyl-diphosphate synthase 1.17.7.1/1.17.1.3" >
<listOfReactants>
<speciesReference species="2-C-Met-D-Erythritol24cyclo2P" >
</speciesReference>
<speciesReference species="Ferredoxin-reduced" stoichiometry="2" >
</speciesReference>
</listOfReactants>
<listOfProducts>
<speciesReference species="1-Hydroxy-2-Met-2-butenyl4-2P" >
</speciesReference>
<speciesReference species="Ferredoxin-oxidized" stoichiometry="2" >
</speciesReference>
<speciesReference species="H2O" >
</speciesReference>
</listOfProducts>
<annotation xmlns:yana="http://www.uni-wuerzburg.de" >1259;3113</annotation></reaction>
<reaction id="C08_01_07_R05884_EC_1.17.7.4" reversible="false" name="K03527   4-hydroxy-3-methylbut-2-enyl diphosphate reductase 1.17.7.4" >
<listOfReactants>
<speciesReference species="1-Hydroxy-2-Met-2-butenyl4-2P" stoichiometry="2" >
</speciesReference>
<speciesReference species="H+" stoichiometry="2" >
</speciesReference>
<speciesReference species="NADH" >
</speciesReference>
<speciesReference species="NADPH" >
</speciesReference>
</listOfReactants>
<listOfProducts>
<speciesReference species="H2O" stoichiometry="2" >
</speciesReference>
<speciesReference species="Isopentenyl2P" stoichiometry="2" >
</speciesReference>
<speciesReference species="NAD+" >
</speciesReference>
<speciesReference species="NADP+" >
</speciesReference>
</listOfProducts>
<annotation xmlns:yana="http://www.uni-wuerzburg.de" >364;3139</annotation></reaction>
<reaction id="C08_01_08_R07219_EC_1.17.7.4" reversible="false" name="K03527   4-hydroxy-3-methylbut-2-enyl diphosphate reductase 1.17.7.4" >
<listOfReactants>
<speciesReference species="1-Hydroxy-2-Met-2-butenyl4-2P" stoichiometry="2" >
</speciesReference>
<speciesReference species="H+" stoichiometry="2" >
</speciesReference>
<speciesReference species="NADH" >
</speciesReference>
<speciesReference species="NADPH" >
</speciesReference>
</listOfReactants>
<listOfProducts>
<speciesReference species="Dimethylallyl2P" stoichiometry="2" >
</speciesReference>
<speciesReference species="H2O" stoichiometry="2" >
</speciesReference>
<speciesReference species="NAD+" >
</speciesReference>
<speciesReference species="NADP+" >
</speciesReference>
</listOfProducts>
<annotation xmlns:yana="http://www.uni-wuerzburg.de" >705;2976</annotation></reaction>
<reaction id="C08_01_09_R01658_EC_2.5.1.1" reversible="false" name="K13789   geranylgeranyl diphosphate synthase, type II 2.5.1.1" >
<listOfReactants>
<speciesReference species="Dimethylallyl2P" >
</speciesReference>
<speciesReference species="Isopentenyl2P" >
</speciesReference>
</listOfReactants>
<listOfProducts>
<speciesReference species="2P" >
</speciesReference>
<speciesReference species="GeranylPP" >
</speciesReference>
</listOfProducts>
<annotation xmlns:yana="http://www.uni-wuerzburg.de" >372;2900</annotation></reaction>
<reaction id="C08_01_10_R02033_EC_2.5.1.10" reversible="false" name="K13789   geranylgeranyl diphosphate synthase, type II 2.5.1.10" >
<listOfReactants>
<speciesReference species="GeranylPP" >
</speciesReference>
<speciesReference species="Isopentenyl2P" >
</speciesReference>
</listOfReactants>
<listOfProducts>
<speciesReference species="2P" >
</speciesReference>
<speciesReference species="EE-Farnesyl2P" >
</speciesReference>
</listOfProducts>
<annotation xmlns:yana="http://www.uni-wuerzburg.de" >375;3003</annotation></reaction>
<reaction id="C08_01_11_R02061_EC_2.5.1.29" reversible="false" name="K13789   geranylgeranyl diphosphate synthase, type II  2.5.1.29" >
<listOfReactants>
<speciesReference species="EE-Farnesyl2P" >
</speciesReference>
<speciesReference species="Isopentenyl2P" >
</speciesReference>
</listOfReactants>
<listOfProducts>
<speciesReference species="2P" >
</speciesReference>
<speciesReference species="GeranylgeranylPP" >
</speciesReference>
</listOfProducts>
<annotation xmlns:yana="http://www.uni-wuerzburg.de" >165;3077</annotation></reaction>
<reaction id="C08_01_12_R06447_EC_2.5.1.31" reversible="false" name="K00806   undecaprenyl diphosphate synthase 2.5.1.31" >
<listOfReactants>
<speciesReference species="EE-Farnesyl2P" >
</speciesReference>
<speciesReference species="IDP" stoichiometry="8" >
</speciesReference>
</listOfReactants>
<listOfProducts>
<speciesReference species="2P" stoichiometry="8" >
</speciesReference>
<speciesReference species="EEpolyS-UndecaprenylPP" >
</speciesReference>
</listOfProducts>
<annotation xmlns:yana="http://www.uni-wuerzburg.de" >1394;2927</annotation></reaction>
<reaction id="C09_02_01_R03504_EC_4.1.2.25" reversible="false" name="K01633   dihydroneopterin aldolase 4.1.2.25" >
<listOfReactants>
<speciesReference species="78-Dihydroneopterin" >
</speciesReference>
</listOfReactants>
<listOfProducts>
<speciesReference species="2-Amino-4-hydro-6-hydroxymethyl-78dihydropteridine" >
</speciesReference>
<speciesReference species="Glycolaldehyde" >
</speciesReference>
</listOfProducts>
<annotation xmlns:yana="http://www.uni-wuerzburg.de" >1970;2926</annotation></reaction>
<reaction id="C09_02_02_R03503_EC_2.7.6.3" reversible="false" name="K13941   2-amino-4-hydroxy-6-hydroxymethyldihydropteridine diphosphokinase / dihydropteroate synthase 2.7.6.3" >
<listOfReactants>
<speciesReference species="2-Amino-4-hydro-6-hydroxymethyl-78dihydropteridine" >
</speciesReference>
<speciesReference species="ATP" >
</speciesReference>
</listOfReactants>
<listOfProducts>
<speciesReference species="2-A-78-dihydro-4-hydro-6-P2" >
</speciesReference>
<speciesReference species="AMP" >
</speciesReference>
</listOfProducts>
<annotation xmlns:yana="http://www.uni-wuerzburg.de" >2410;2537</annotation></reaction>
<reaction id="C09_02_03_R03067_EC_2.5.1.15" reversible="false" name="K13941   2-amino-4-hydroxy-6-hydroxymethyldihydropteridine diphosphokinase / dihydropteroate synthase 2.5.1.15" >
<listOfReactants>
<speciesReference species="2-A-78-dihydro-4-hydro-6-P2" >
</speciesReference>
<speciesReference species="PABA" >
</speciesReference>
</listOfReactants>
<listOfProducts>
<speciesReference species="2P" >
</speciesReference>
<speciesReference species="Dihydropteroate" >
</speciesReference>
</listOfProducts>
<annotation xmlns:yana="http://www.uni-wuerzburg.de" >2304;2748</annotation></reaction>
<reaction id="C09_02_04_R03066_EC_2.5.1.15" reversible="false" name="K13941   2-amino-4-hydroxy-6-hydroxymethyldihydropteridine diphosphokinase / dihydropteroate synthase 2.5.1.15" >
<listOfReactants>
<speciesReference species="2-Amino-4-hydro-6-hydroxymethyl-78dihydropteridine" >
</speciesReference>
<speciesReference species="PABA" >
</speciesReference>
</listOfReactants>
<listOfProducts>
<speciesReference species="Dihydropteroate" >
</speciesReference>
<speciesReference species="H2O" >
</speciesReference>
</listOfProducts>
<annotation xmlns:yana="http://www.uni-wuerzburg.de" >2115;3050</annotation></reaction>
<reaction id="C09_02_05_R02235_EC_1.5.1.3" name="K00287   dihydrofolate reductase 1.5.1.3" >
<listOfReactants>
<speciesReference species="DHF" stoichiometry="2" >
</speciesReference>
<speciesReference species="NAD+" >
</speciesReference>
<speciesReference species="NADP+" >
</speciesReference>
</listOfReactants>
<listOfProducts>
<speciesReference species="Folate" stoichiometry="2" >
</speciesReference>
<speciesReference species="H+" stoichiometry="2" >
</speciesReference>
<speciesReference species="NADH" >
</speciesReference>
<speciesReference species="NADPH" >
</speciesReference>
</listOfProducts>
<annotation xmlns:yana="http://www.uni-wuerzburg.de" >2832;2694</annotation></reaction>
<reaction id="C09_02_06_R00937_EC_1.5.1.3" reversible="false" name="K00287   dihydrofolate reductase 1.5.1.3" >
<listOfReactants>
<speciesReference species="NAD+" stoichiometry="2" >
</speciesReference>
<speciesReference species="NADP+" stoichiometry="2" >
</speciesReference>
<speciesReference species="THF" stoichiometry="2" >
</speciesReference>
</listOfReactants>
<listOfProducts>
<speciesReference species="Folate" stoichiometry="2" >
</speciesReference>
<speciesReference species="H+" stoichiometry="4" >
</speciesReference>
<speciesReference species="NADH" stoichiometry="2" >
</speciesReference>
<speciesReference species="NADPH" stoichiometry="2" >
</speciesReference>
</listOfProducts>
<annotation xmlns:yana="http://www.uni-wuerzburg.de" >3022;2529</annotation></reaction>
<reaction id="C09_02_07_R00936_EC_1.5.1.3" name="K00287   dihydrofolate reductase 1.5.1.3" >
<listOfReactants>
<speciesReference species="DHF" stoichiometry="2" >
</speciesReference>
<speciesReference species="H+" stoichiometry="2" >
</speciesReference>
<speciesReference species="NADH" >
</speciesReference>
<speciesReference species="NADPH" >
</speciesReference>
</listOfReactants>
<listOfProducts>
<speciesReference species="NAD+" >
</speciesReference>
<speciesReference species="NADP+" >
</speciesReference>
<speciesReference species="THF" stoichiometry="2" >
</speciesReference>
</listOfProducts>
<annotation xmlns:yana="http://www.uni-wuerzburg.de" >2585;2608</annotation></reaction>
<reaction id="C09_03_01_R03940_EC_2.1.2.9" reversible="false" name="K00604   methionyl-tRNA formyltransferase 2.1.2.9" >
<listOfReactants>
<speciesReference species="10-Formyl-THF" >
</speciesReference>
<speciesReference species="Met-tRNA" >
</speciesReference>
</listOfReactants>
<listOfProducts>
<speciesReference species="N-Formylmethionyl-tRNA" >
</speciesReference>
<speciesReference species="THF" >
</speciesReference>
</listOfProducts>
<annotation xmlns:yana="http://www.uni-wuerzburg.de" >2655;3002</annotation></reaction>
<reaction id="C09_03_02_R00945_EC_2.1.2.1" name="K00600   glycine hydroxymethyltransferase 2.1.2.1" >
<listOfReactants>
<speciesReference species="Gly" >
</speciesReference>
<speciesReference species="H2O" >
</speciesReference>
<speciesReference species="MetTHF" >
</speciesReference>
</listOfReactants>
<listOfProducts>
<speciesReference species="Ser" >
</speciesReference>
<speciesReference species="THF" >
</speciesReference>
</listOfProducts>
<annotation xmlns:yana="http://www.uni-wuerzburg.de" >3326;2411</annotation></reaction>
<reaction id="C09_03_03_R01200_EC_1.5.1.5/3.5.4.9" name="K01491   methylenetetrahydrofolate dehydrogenase (NADP+) / methenyltetrahydrofolate cyclohydrolase 1.5.1.5/3.5.4.9" >
<listOfReactants>
<speciesReference species="MetTHF" stoichiometry="2" >
</speciesReference>
<speciesReference species="NAD+" >
</speciesReference>
<speciesReference species="NADP+" >
</speciesReference>
</listOfReactants>
<listOfProducts>
<speciesReference species="MeTHF" stoichiometry="2" >
</speciesReference>
<speciesReference species="NADH" >
</speciesReference>
<speciesReference species="NADPH" >
</speciesReference>
</listOfProducts>
<annotation xmlns:yana="http://www.uni-wuerzburg.de" >3226;2882</annotation></reaction>
<reaction id="C09_03_04_R01655_EC_1.5.1.5/3.5.4.9" name="K01491   methylenetetrahydrofolate dehydrogenase (NADP+) / methenyltetrahydrofolate cyclohydrolase 1.5.1.5/3.5.4.9" >
<listOfReactants>
<speciesReference species="H2O" >
</speciesReference>
<speciesReference species="MeTHF" >
</speciesReference>
</listOfReactants>
<listOfProducts>
<speciesReference species="10-Formyl-THF" >
</speciesReference>
<speciesReference species="H+" >
</speciesReference>
</listOfProducts>
<annotation xmlns:yana="http://www.uni-wuerzburg.de" >3175;3107</annotation></reaction>
<reaction id="C09_03_05_R02301_EC_6.3.3.2" reversible="false" name="K01934   5-formyltetrahydrofolate cyclo-ligase 6.3.3.2" >
<listOfReactants>
<speciesReference species="5-Formyl-THF" >
</speciesReference>
<speciesReference species="ATP" >
</speciesReference>
<speciesReference species="H+" >
</speciesReference>
</listOfReactants>
<listOfProducts>
<speciesReference species="ADP" >
</speciesReference>
<speciesReference species="MeTHF" >
</speciesReference>
<speciesReference species="Orthophosphate" >
</speciesReference>
</listOfProducts>
<annotation xmlns:yana="http://www.uni-wuerzburg.de" >3018;3003</annotation></reaction>
<reaction id="C09_03_06" reversible="false" name="" >
<listOfReactants>
<speciesReference species="5-Formyl-THF" >
</speciesReference>
</listOfReactants>
<listOfProducts>
<speciesReference species="10-Formyl-THF" >
</speciesReference>
</listOfProducts>
<annotation xmlns:yana="http://www.uni-wuerzburg.de" >2850;3010</annotation></reaction>
<reaction id="C09_06_01_R00425_EC_3.5.4.25" reversible="false" name="K14652   3,4-dihydroxy 2-butanone 4-phosphate synthase / GTP cyclohydrolase II  3.5.4.25" >
<listOfReactants>
<speciesReference species="GTP" >
</speciesReference>
<speciesReference species="H2O" stoichiometry="3" >
</speciesReference>
</listOfReactants>
<listOfProducts>
<speciesReference species="25-Diamino-6-5-P-D-ribosylamino-pyrimidine-4-3Hone" >
</speciesReference>
<speciesReference species="2P" >
</speciesReference>
<speciesReference species="Formate" >
</speciesReference>
</listOfProducts>
<annotation xmlns:yana="http://www.uni-wuerzburg.de" >2547;2003</annotation></reaction>
<reaction id="C09_06_02_R03459_EC_3.5.4.26" reversible="false" name="K11752   diaminohydroxyphosphoribosylaminopyrimidine deaminase / 5-amino-6-(5-phosphoribosylamino)uracil reductase 3.5.4.26" >
<listOfReactants>
<speciesReference species="25-Diamino-6-5-P-D-ribosylamino-pyrimidine-4-3Hone" >
</speciesReference>
<speciesReference species="H2O" >
</speciesReference>
</listOfReactants>
<listOfProducts>
<speciesReference species="5-Amino-6-5-P-D-ribosylamino-uracil" >
</speciesReference>
<speciesReference species="NH3" >
</speciesReference>
</listOfProducts>
<annotation xmlns:yana="http://www.uni-wuerzburg.de" >2422;1868</annotation></reaction>
<reaction id="C09_06_03_R03458_EC_1.1.1.193" reversible="false" name="K11752   diaminohydroxyphosphoribosylaminopyrimidine deaminase / 5-amino-6-(5-phosphoribosylamino)uracil reductase 1.1.1.193" >
<listOfReactants>
<speciesReference species="5-Amino-6-5-P-D-ribosylamino-uracil" >
</speciesReference>
<speciesReference species="NADP+" >
</speciesReference>
</listOfReactants>
<listOfProducts>
<speciesReference species="5-Amino-6-5-P-D-ribitylamino-uracil" >
</speciesReference>
<speciesReference species="H+" >
</speciesReference>
<speciesReference species="NADPH" >
</speciesReference>
</listOfProducts>
<annotation xmlns:yana="http://www.uni-wuerzburg.de" >2221;2031</annotation></reaction>
<reaction id="C09_06_04_R07281_EC_4.1.99.12" reversible="false" name="K14652   3,4-dihydroxy 2-butanone 4-phosphate synthase / GTP cyclohydrolase II  4.1.99.12" >
<listOfReactants>
<speciesReference species="Ru5P" >
</speciesReference>
</listOfReactants>
<listOfProducts>
<speciesReference species="34-Dihydroxy-2-butanone-4-P" >
</speciesReference>
<speciesReference species="Formate" >
</speciesReference>
</listOfProducts>
<annotation xmlns:yana="http://www.uni-wuerzburg.de" >2374;2171</annotation></reaction>
<reaction id="C09_06_05_R04457_EC_2.5.1.78" reversible="false" name="K00794   6,7-dimethyl-8-ribityllumazine synthase 2.5.1.78" >
<listOfReactants>
<speciesReference species="34-Dihydroxy-2-butanone-4-P" >
</speciesReference>
<speciesReference species="5-Amino-6-1-D-ribitylamino-uracil" >
</speciesReference>
</listOfReactants>
<listOfProducts>
<speciesReference species="67-Dimethyl-8-D-ribityl-lumazine" >
</speciesReference>
<speciesReference species="H2O" stoichiometry="2" >
</speciesReference>
<speciesReference species="Orthophosphate" >
</speciesReference>
</listOfProducts>
<annotation xmlns:yana="http://www.uni-wuerzburg.de" >2192;2241</annotation></reaction>
<reaction id="C09_06_06_R00066_EC_2.5.1.9" reversible="false" name="K00793   riboflavin synthase 2.5.1.9" >
<listOfReactants>
<speciesReference species="67-Dimethyl-8-D-ribityl-lumazine" >
</speciesReference>
</listOfReactants>
<listOfProducts>
<speciesReference species="5-Amino-6-1-D-ribitylamino-uracil" >
</speciesReference>
<speciesReference species="Riboflavin" >
</speciesReference>
</listOfProducts>
<annotation xmlns:yana="http://www.uni-wuerzburg.de" >2086;2418</annotation></reaction>
<reaction id="C09_06_07_R04458" reversible="false" name="" >
<listOfReactants>
<speciesReference species="67-Dimethyl-8-D-ribityl-lumazine" >
</speciesReference>
<speciesReference species="Quinone" >
</speciesReference>
</listOfReactants>
<listOfProducts>
<speciesReference species="7-Hydroxy-6-methyl-8-ribityl_lumazine" >
</speciesReference>
<speciesReference species="Hydroquinone" >
</speciesReference>
</listOfProducts>
<annotation xmlns:yana="http://www.uni-wuerzburg.de" >2090;2093</annotation></reaction>
<reaction id="C09_06_08_R00549_EC_2.7.1.26" reversible="false" name="K11753   riboflavin kinase / FMN adenylyltransferase 2.7.1.26" >
<listOfReactants>
<speciesReference species="ATP" >
</speciesReference>
<speciesReference species="Riboflavin" >
</speciesReference>
</listOfReactants>
<listOfProducts>
<speciesReference species="ADP" >
</speciesReference>
<speciesReference species="FMN" >
</speciesReference>
</listOfProducts>
<annotation xmlns:yana="http://www.uni-wuerzburg.de" >1952;2362</annotation></reaction>
<reaction id="C09_06_09_R00161_EC_2.7.7.2" reversible="false" name="K11753   riboflavin kinase / FMN adenylyltransferase 2.7.7.2" >
<listOfReactants>
<speciesReference species="ATP" >
</speciesReference>
<speciesReference species="FMN" >
</speciesReference>
</listOfReactants>
<listOfProducts>
<speciesReference species="2P" >
</speciesReference>
<speciesReference species="FAD" >
</speciesReference>
</listOfProducts>
<annotation xmlns:yana="http://www.uni-wuerzburg.de" >1947;2110</annotation></reaction>
<reaction id="C09_07_01_R10115_EC_2.3.1.179" reversible="false" name="K09458   3-oxoacyl-[acyl-carrier-protein] synthase II 2.3.1.179" >
<listOfReactants>
<speciesReference species="Malonyl-ACP" >
</speciesReference>
<speciesReference species="Malonyl-ACP-methyl-ester" >
</speciesReference>
</listOfReactants>
<listOfProducts>
<speciesReference species="3-Ketoglutaryl-ACP-methyl-ester" >
</speciesReference>
<speciesReference species="ACP" >
</speciesReference>
<speciesReference species="CO2" >
</speciesReference>
</listOfProducts>
<annotation xmlns:yana="http://www.uni-wuerzburg.de" >1252;1940</annotation></reaction>
<reaction id="C09_07_02_R10116_EC_1.1.1.100" reversible="false" name="K00059   3-oxoacyl-[acyl-carrier protein] reductase 1.1.1.100" >
<listOfReactants>
<speciesReference species="3-Ketoglutaryl-ACP-methyl-ester" >
</speciesReference>
<speciesReference species="H+" >
</speciesReference>
<speciesReference species="NADPH" >
</speciesReference>
</listOfReactants>
<listOfProducts>
<speciesReference species="3-Hydroxyglutaryl-ACP-methyl-ester" >
</speciesReference>
<speciesReference species="NADP+" >
</speciesReference>
</listOfProducts>
<annotation xmlns:yana="http://www.uni-wuerzburg.de" >1448;2153</annotation></reaction>
<reaction id="C09_07_03_R10117_EC_4.2.1.59" reversible="false" name="K02372   3-hydroxyacyl-[acyl-carrier-protein] dehydratase 4.2.1.59" >
<listOfReactants>
<speciesReference species="3-Hydroxyglutaryl-ACP-methyl-ester" >
</speciesReference>
</listOfReactants>
<listOfProducts>
<speciesReference species="Enoylglutaryl-ACP-methyl-ester" >
</speciesReference>
<speciesReference species="H2O" >
</speciesReference>
</listOfProducts>
<annotation xmlns:yana="http://www.uni-wuerzburg.de" >1598;2307</annotation></reaction>
<reaction id="C09_07_04_R10118_EC_1.3.1.9/1.3.1.10" reversible="false" name="K00208   enoyl-[acyl-carrier protein] reductase I 1.3.1.9/1.3.1.10" >
<listOfReactants>
<speciesReference species="Enoylglutaryl-ACP-methyl-ester" >
</speciesReference>
<speciesReference species="H+" >
</speciesReference>
<speciesReference species="NADPH" >
</speciesReference>
</listOfReactants>
<listOfProducts>
<speciesReference species="Glutaryl-ACP-methyl-ester" >
</speciesReference>
<speciesReference species="NADP+" >
</speciesReference>
</listOfProducts>
<annotation xmlns:yana="http://www.uni-wuerzburg.de" >1408;2382</annotation></reaction>
<reaction id="C09_07_05_R10119_EC_2.3.1.179" reversible="false" name="K09458   3-oxoacyl-[acyl-carrier-protein] synthase II 2.3.1.179" >
<listOfReactants>
<speciesReference species="Glutaryl-ACP-methyl-ester" >
</speciesReference>
<speciesReference species="Malonyl-ACP" >
</speciesReference>
</listOfReactants>
<listOfProducts>
<speciesReference species="3-Ketopimeloyl-ACP-methyl-ester" >
</speciesReference>
<speciesReference species="ACP" >
</speciesReference>
<speciesReference species="CO2" >
</speciesReference>
</listOfProducts>
<annotation xmlns:yana="http://www.uni-wuerzburg.de" >1265;2224</annotation></reaction>
<reaction id="C09_07_06_R10120_EC_1.1.1.100" reversible="false" name="K00059   3-oxoacyl-[acyl-carrier protein] reductase 1.1.1.100" >
<listOfReactants>
<speciesReference species="3-Ketopimeloyl-ACP-methyl-ester" >
</speciesReference>
<speciesReference species="H+" >
</speciesReference>
<speciesReference species="NADPH" >
</speciesReference>
</listOfReactants>
<listOfProducts>
<speciesReference species="3-Hydroxypimeloyl-ACP-methyl-ester" >
</speciesReference>
<speciesReference species="NADP+" >
</speciesReference>
</listOfProducts>
<annotation xmlns:yana="http://www.uni-wuerzburg.de" >1585;2485</annotation></reaction>
<reaction id="C09_07_07_R10121_EC_4.2.1.59" reversible="false" name="K02372   3-hydroxyacyl-[acyl-carrier-protein] dehydratase 4.2.1.59" >
<listOfReactants>
<speciesReference species="3-Hydroxypimeloyl-ACP-methyl-ester" >
</speciesReference>
</listOfReactants>
<listOfProducts>
<speciesReference species="Enoylpimeloyl-ACP-methyl-ester" >
</speciesReference>
<speciesReference species="H2O" >
</speciesReference>
</listOfProducts>
<annotation xmlns:yana="http://www.uni-wuerzburg.de" >1822;2292</annotation></reaction>
<reaction id="C09_07_08_R10122_EC_1.3.1.9/1.3.1.10" reversible="false" name="K00208   enoyl-[acyl-carrier protein] reductase I 1.3.1.9/1.3.1.10" >
<listOfReactants>
<speciesReference species="Enoylpimeloyl-ACP-methyl-ester" >
</speciesReference>
<speciesReference species="H+" >
</speciesReference>
<speciesReference species="NADPH" >
</speciesReference>
</listOfReactants>
<listOfProducts>
<speciesReference species="NADP+" >
</speciesReference>
<speciesReference species="Pimeloyl-ACP-methyl-ester" >
</speciesReference>
</listOfProducts>
<annotation xmlns:yana="http://www.uni-wuerzburg.de" >1812;2139</annotation></reaction>
<reaction id="C09_07_09_R10124_EC_2.3.1.47" reversible="false" name="K00652   8-amino-7-oxononanoate synthase 2.3.1.47 AONS" >
<listOfReactants>
<speciesReference species="Ala" >
</speciesReference>
<speciesReference species="Pimeloyl-ACP" >
</speciesReference>
</listOfReactants>
<listOfProducts>
<speciesReference species="8-Amino-7-oxononanoate" >
</speciesReference>
<speciesReference species="ACP" >
</speciesReference>
<speciesReference species="CO2" >
</speciesReference>
</listOfProducts>
<annotation xmlns:yana="http://www.uni-wuerzburg.de" >635;1580</annotation></reaction>
<reaction id="C09_07_10_R01047_EC_6.3.4.15" reversible="false" name="K03524   BirA family transcriptional regulator, biotin operon repressor / biotin-[acetyl-CoA-carboxylase] ligase 6.3.4.15" >
<listOfReactants>
<speciesReference species="ATP" >
</speciesReference>
<speciesReference species="Biotin" >
</speciesReference>
</listOfReactants>
<listOfProducts>
<speciesReference species="2P" >
</speciesReference>
<speciesReference species="Biotinyl-5-AMP" >
</speciesReference>
</listOfProducts>
<annotation xmlns:yana="http://www.uni-wuerzburg.de" >4400;2640</annotation></reaction>
<reaction id="C09_07_11_R05145_EC_6.3.4.15" reversible="false" name="K03524   BirA family transcriptional regulator, biotin operon repressor / biotin-[acetyl-CoA-carboxylase] ligase 6.3.4.15" >
<listOfReactants>
<speciesReference species="Apo-carboxylase" >
</speciesReference>
<speciesReference species="Biotinyl-5-AMP" >
</speciesReference>
</listOfReactants>
<listOfProducts>
<speciesReference species="AMP" >
</speciesReference>
<speciesReference species="Holo-carboxylase" >
</speciesReference>
</listOfProducts>
<annotation xmlns:yana="http://www.uni-wuerzburg.de" >4283;2486</annotation></reaction>
<reaction id="C10_01_01_R05578_EC_6.1.1.17" reversible="false" name="K01885   glutamyl-tRNA synthetase [EC:6.1.1.17]" >
<listOfReactants>
<speciesReference species="ATP" >
</speciesReference>
<speciesReference species="Glu" >
</speciesReference>
<speciesReference species="tRNA(Glu)" >
</speciesReference>
</listOfReactants>
<listOfProducts>
<speciesReference species="2P" >
</speciesReference>
<speciesReference species="AMP" >
</speciesReference>
<speciesReference species="Glutamyl-tRNA" >
</speciesReference>
</listOfProducts>
<annotation xmlns:yana="http://www.uni-wuerzburg.de" >4051;2632</annotation></reaction>
<reaction id="C10_01_02_R04109_EC_1.2.1.70" reversible="false" name="K02492   glutamyl-tRNA reductase [EC:1.2.1.70]" >
<listOfReactants>
<speciesReference species="Glutamyl-tRNA" >
</speciesReference>
<speciesReference species="H+" >
</speciesReference>
<speciesReference species="NADPH" >
</speciesReference>
</listOfReactants>
<listOfProducts>
<speciesReference species="Glutamate-1-semialdehyde" >
</speciesReference>
<speciesReference species="NADP+" >
</speciesReference>
<speciesReference species="tRNA(Glu)" >
</speciesReference>
</listOfProducts>
<annotation xmlns:yana="http://www.uni-wuerzburg.de" >4471;2740</annotation></reaction>
<reaction id="C10_01_03_R02272_EC_5.4.3.8" reversible="false" name="K01845   glutamate-1-semialdehyde 2,1-aminomutase [EC:5.4.3.8]" >
<listOfReactants>
<speciesReference species="Glutamate-1-semialdehyde" >
</speciesReference>
</listOfReactants>
<listOfProducts>
<speciesReference species="5-Aminolevulinate" >
</speciesReference>
</listOfProducts>
<annotation xmlns:yana="http://www.uni-wuerzburg.de" >4491;2938</annotation></reaction>
<reaction id="C10_01_04_R00036_EC_4.2.1.24" reversible="false" name="K01698   porphobilinogen synthase [EC:4.2.1.24]" >
<listOfReactants>
<speciesReference species="5-Aminolevulinate" stoichiometry="2" >
</speciesReference>
</listOfReactants>
<listOfProducts>
<speciesReference species="H2O" stoichiometry="2" >
</speciesReference>
<speciesReference species="Porphobilinogen" >
</speciesReference>
</listOfProducts>
<annotation xmlns:yana="http://www.uni-wuerzburg.de" >4311;2861</annotation></reaction>
<reaction id="C10_01_05_R00084_EC_2.5.1.61" reversible="false" name="K01749   hydroxymethylbilane synthase [EC:2.5.1.61]" >
<listOfReactants>
<speciesReference species="H2O" >
</speciesReference>
<speciesReference species="Porphobilinogen" stoichiometry="4" >
</speciesReference>
</listOfReactants>
<listOfProducts>
<speciesReference species="Hydroxymethylbilane" >
</speciesReference>
<speciesReference species="NH3" stoichiometry="4" >
</speciesReference>
</listOfProducts>
<annotation xmlns:yana="http://www.uni-wuerzburg.de" >3774;2538</annotation></reaction>
<reaction id="C10_01_06_R03165_EC_4.2.1.75" reversible="false" name="K01719   uroporphyrinogen-III synthase [EC:4.2.1.75]" >
<listOfReactants>
<speciesReference species="Hydroxymethylbilane" >
</speciesReference>
</listOfReactants>
<listOfProducts>
<speciesReference species="H2O" >
</speciesReference>
<speciesReference species="Uroporphyrinogen_III" >
</speciesReference>
</listOfProducts>
<annotation xmlns:yana="http://www.uni-wuerzburg.de" >4084;3101</annotation></reaction>
<reaction id="C10_01_07_R03166" reversible="false" name="Sponntaneous" >
<listOfReactants>
<speciesReference species="Hydroxymethylbilane" >
</speciesReference>
</listOfReactants>
<listOfProducts>
<speciesReference species="H2O" >
</speciesReference>
<speciesReference species="Uroporphyrinogen_I" >
</speciesReference>
</listOfProducts>
<annotation xmlns:yana="http://www.uni-wuerzburg.de" >4194;2958</annotation></reaction>
<reaction id="C10_01_08_R04972_EC_4.1.1.37" reversible="false" name="K01599   uroporphyrinogen decarboxylase [EC:4.1.1.37]" >
<listOfReactants>
<speciesReference species="Uroporphyrinogen_I" >
</speciesReference>
</listOfReactants>
<listOfProducts>
<speciesReference species="CO2" stoichiometry="4" >
</speciesReference>
<speciesReference species="Coproporphyrinogen_I" >
</speciesReference>
</listOfProducts>
<annotation xmlns:yana="http://www.uni-wuerzburg.de" >4608;3004</annotation></reaction>
<reaction id="C10_01_09_R04971" reversible="false" name="" >
<listOfReactants>
<speciesReference species="Uroporphyrinogen_I" >
</speciesReference>
</listOfReactants>
<listOfProducts>
<speciesReference species="H+" stoichiometry="6" >
</speciesReference>
<speciesReference species="Uroporphyrin_I" >
</speciesReference>
</listOfProducts>
<annotation xmlns:yana="http://www.uni-wuerzburg.de" >4359;3095</annotation></reaction>
<reaction id="C10_01_10_R03197_EC_4.1.1.37" reversible="false" name="K01599   uroporphyrinogen decarboxylase [EC:4.1.1.37]" >
<listOfReactants>
<speciesReference species="Uroporphyrinogen_III" >
</speciesReference>
</listOfReactants>
<listOfProducts>
<speciesReference species="CO2" stoichiometry="4" >
</speciesReference>
<speciesReference species="Coproporphyrinogen_III" >
</speciesReference>
</listOfProducts>
<annotation xmlns:yana="http://www.uni-wuerzburg.de" >3835;3031</annotation></reaction>
<reaction id="C10_01_11_R03220_EC_1.3.98.3" reversible="false" name="EC 1.3.98.3" >
<listOfReactants>
<speciesReference species="Coproporphyrinogen_III" >
</speciesReference>
<speciesReference species="O2" >
</speciesReference>
</listOfReactants>
<listOfProducts>
<speciesReference species="CO2" stoichiometry="2" >
</speciesReference>
<speciesReference species="H2O" stoichiometry="2" >
</speciesReference>
<speciesReference species="Protoporphyrinogen_IX" >
</speciesReference>
</listOfProducts>
<annotation xmlns:yana="http://www.uni-wuerzburg.de" >3998;2935</annotation></reaction>
<reaction id="C10_01_12_R03222_EC_1.3.3.4" reversible="false" name="K00231   oxygen-dependent protoporphyrinogen oxidase [EC:1.3.3.4]" >
<listOfReactants>
<speciesReference species="O2" stoichiometry="3" >
</speciesReference>
<speciesReference species="Protoporphyrinogen_IX" >
</speciesReference>
</listOfReactants>
<listOfProducts>
<speciesReference species="H2O2" stoichiometry="3" >
</speciesReference>
<speciesReference species="Protoporphyrin_IX" >
</speciesReference>
</listOfProducts>
<annotation xmlns:yana="http://www.uni-wuerzburg.de" >3844;2825</annotation></reaction>
<reaction id="C10_01_13_R00310_EC_4.99.1.1" reversible="false" name="K01772   ferrochelatase [EC:4.99.1.1]" >
<listOfReactants>
<speciesReference species="Fe2+" >
</speciesReference>
<speciesReference species="Protoporphyrin_IX" >
</speciesReference>
</listOfReactants>
<listOfProducts>
<speciesReference species="H+" stoichiometry="2" >
</speciesReference>
<speciesReference species="Heme" >
</speciesReference>
</listOfProducts>
<annotation xmlns:yana="http://www.uni-wuerzburg.de" >3758;2717</annotation></reaction>
<reaction id="C10_01_14_R03195" reversible="false" name="" >
<listOfReactants>
<speciesReference species="Uroporphyrinogen_III" >
</speciesReference>
</listOfReactants>
<listOfProducts>
<speciesReference species="H+" stoichiometry="6" >
</speciesReference>
<speciesReference species="Uroporphyrin_III" >
</speciesReference>
</listOfProducts>
<annotation xmlns:yana="http://www.uni-wuerzburg.de" >3617;3118</annotation></reaction>
<reaction id="C10_01_15_R04178_EC_1.3.3.15" reversible="false" name="" >
<listOfReactants>
<speciesReference species="Coproporphyrinogen_III" >
</speciesReference>
<speciesReference species="O2" stoichiometry="3" >
</speciesReference>
</listOfReactants>
<listOfProducts>
<speciesReference species="Coproporphyrin_III" >
</speciesReference>
<speciesReference species="H2O2" stoichiometry="3" >
</speciesReference>
</listOfProducts>
<annotation xmlns:yana="http://www.uni-wuerzburg.de" >3843;2960</annotation></reaction>
<reaction id="D01_02_01_R00959_EC_5.4.2.2" name="K01835   phosphoglucomutase [EC:5.4.2.2]" >
<listOfReactants>
<speciesReference species="G1P" >
</speciesReference>
</listOfReactants>
<listOfProducts>
<speciesReference species="G6P" >
</speciesReference>
</listOfProducts>
<annotation xmlns:yana="http://www.uni-wuerzburg.de" >776;459</annotation></reaction>
<reaction id="D01_04_01_R00883_EC_2.7.7.13" reversible="false" name="K00966   mannose-1-phosphate guanylyltransferase [EC:2.7.7.13]" >
<listOfReactants>
<speciesReference species="GDP" >
</speciesReference>
<speciesReference species="M1P" >
</speciesReference>
</listOfReactants>
<listOfProducts>
<speciesReference species="GDP-Man" >
</speciesReference>
<speciesReference species="Orthophosphate" >
</speciesReference>
</listOfProducts>
<annotation xmlns:yana="http://www.uni-wuerzburg.de" >3050;90</annotation></reaction>
<reaction id="D01_04_02" reversible="false" name="" >
<listOfReactants>
<speciesReference species="GDP-Man" >
</speciesReference>
</listOfReactants>
<listOfProducts>
<speciesReference species="N-glycan" >
</speciesReference>
</listOfProducts>
<annotation xmlns:yana="http://www.uni-wuerzburg.de" >2470;180</annotation></reaction>
<reaction id="D01_06_01_R11262_EC_3.2.1.-" reversible="false" name="ec 3.2.1.-" >
<listOfReactants>
<speciesReference species="H2O" >
</speciesReference>
<speciesReference species="Maltodextrin" >
</speciesReference>
</listOfReactants>
<listOfProducts>
<speciesReference species="Maltose" >
</speciesReference>
</listOfProducts>
<annotation xmlns:yana="http://www.uni-wuerzburg.de" >699;111</annotation></reaction>
<reaction id="D01_06_02_R02112_EC_3.2.1.1" reversible="false" name="K01176   alpha-amylase [EC:3.2.1.1]" >
<listOfReactants>
<speciesReference species="Glycogen" >
</speciesReference>
</listOfReactants>
<listOfProducts>
<speciesReference species="Dextrin" >
</speciesReference>
<speciesReference species="Maltose" >
</speciesReference>
</listOfProducts>
<annotation xmlns:yana="http://www.uni-wuerzburg.de" >240;40</annotation></reaction>
<reaction id="D02_01_01_01" reversible="false" name="" >
<listOfReactants>
<speciesReference species="Lauroyl-KOD2-LipidIV" >
</speciesReference>
</listOfReactants>
<listOfProducts>
<speciesReference species="Lipopolysacchride" >
</speciesReference>
</listOfProducts>
<annotation xmlns:yana="http://www.uni-wuerzburg.de" >124;1645</annotation></reaction>
<reaction id="D02_02_01_EC_3.4.16.4" reversible="false" name="EC 3.4.16.4" >
<listOfReactants>
<speciesReference species="UndPP-MurNAcGlcNAc-L-Ala-D-Glu-L-Lys-D-Ala-D-Ala" >
</speciesReference>
</listOfReactants>
<listOfProducts>
<speciesReference species="Ala" >
</speciesReference>
<speciesReference species="Peptidoglycan" >
</speciesReference>
</listOfProducts>
<annotation xmlns:yana="http://www.uni-wuerzburg.de" >205;666</annotation></reaction>
<reaction id="D02_02_02_EC_3.4.16.4" reversible="false" name="EC 3.4.16.4" >
<listOfReactants>
<speciesReference species="UndPP-MurNAcGlcNAc-L-Ala-D-Glu-meso26d-D-Ala-D-Ala" >
</speciesReference>
</listOfReactants>
<listOfProducts>
<speciesReference species="Ala" >
</speciesReference>
<speciesReference species="Peptidoglycan" >
</speciesReference>
</listOfProducts>
<annotation xmlns:yana="http://www.uni-wuerzburg.de" >85;820</annotation></reaction>
<reaction id="D05_01_01_R01715_EC_5.4.99.5" name="EC 5.4.99.5" >
<listOfReactants>
<speciesReference species="Chor" >
</speciesReference>
</listOfReactants>
<listOfProducts>
<speciesReference species="Prephenate" >
</speciesReference>
</listOfProducts>
<annotation xmlns:yana="http://www.uni-wuerzburg.de" >2485;547</annotation></reaction>
<reaction id="D05_01_02_R01373" name="" >
<listOfReactants>
<speciesReference species="Prephenate" >
</speciesReference>
</listOfReactants>
<listOfProducts>
<speciesReference species="CO2" >
</speciesReference>
<speciesReference species="H2O" >
</speciesReference>
<speciesReference species="PhPyr" >
</speciesReference>
</listOfProducts>
<annotation xmlns:yana="http://www.uni-wuerzburg.de" >2671;717</annotation></reaction>
<reaction id="D05_01_03" name="" >
<listOfReactants>
<speciesReference species="NAD+" >
</speciesReference>
<speciesReference species="NADP+" >
</speciesReference>
<speciesReference species="Prephenate" stoichiometry="2" >
</speciesReference>
</listOfReactants>
<listOfProducts>
<speciesReference species="4-Hydroxyphenylpyruvate" stoichiometry="2" >
</speciesReference>
<speciesReference species="CO2" stoichiometry="2" >
</speciesReference>
<speciesReference species="H+" stoichiometry="2" >
</speciesReference>
<speciesReference species="NADH" >
</speciesReference>
<speciesReference species="NADPH" >
</speciesReference>
</listOfProducts>
<annotation xmlns:yana="http://www.uni-wuerzburg.de" >2520;881</annotation></reaction>
<reaction id="D05_01_04_R00691" reversible="false" name="" >
<listOfReactants>
<speciesReference species="Arogenate-L" >
</speciesReference>
</listOfReactants>
<listOfProducts>
<speciesReference species="CO2" >
</speciesReference>
<speciesReference species="H2O" >
</speciesReference>
<speciesReference species="Phe" >
</speciesReference>
</listOfProducts>
<annotation xmlns:yana="http://www.uni-wuerzburg.de" >3310;880</annotation></reaction>
<reaction id="D05_01_05" reversible="false" name="" >
<listOfReactants>
<speciesReference species="Arogenate-L" stoichiometry="2" >
</speciesReference>
<speciesReference species="NAD+" >
</speciesReference>
<speciesReference species="NADP+" >
</speciesReference>
</listOfReactants>
<listOfProducts>
<speciesReference species="CO2" stoichiometry="2" >
</speciesReference>
<speciesReference species="H+" stoichiometry="2" >
</speciesReference>
<speciesReference species="NADH" >
</speciesReference>
<speciesReference species="NADPH" >
</speciesReference>
<speciesReference species="Tyr" stoichiometry="2" >
</speciesReference>
</listOfProducts>
<annotation xmlns:yana="http://www.uni-wuerzburg.de" >3100;966</annotation></reaction>
<reaction id="D07_01_01" reversible="false" name="" >
<listOfReactants>
<speciesReference species="Octadecanoyl-ACP" >
</speciesReference>
</listOfReactants>
<listOfProducts>
<speciesReference species="FA_ex" >
</speciesReference>
</listOfProducts>
<annotation xmlns:yana="http://www.uni-wuerzburg.de" >78;2734</annotation></reaction>
<reaction id="R00942_EC_6.3.2.17" name="K01930 folylpolyglutamate synthase" >
<listOfReactants>
<speciesReference species="ATP" >
</speciesReference>
<speciesReference species="Glu" >
</speciesReference>
<speciesReference species="THF" >
</speciesReference>
</listOfReactants>
<listOfProducts>
<speciesReference species="ADP" >
</speciesReference>
<speciesReference species="Orthophosphate" >
</speciesReference>
<speciesReference species="THF-Glu" >
</speciesReference>
</listOfProducts>
<annotation xmlns:yana="http://www.uni-wuerzburg.de" >3178;2363</annotation></reaction>
<reaction id="R01698_EC_1.8.1.4" reversible="false" name="dihydrolipoamide dehydrogenase EC 1.8.1.4  " >
<listOfReactants>
<speciesReference species="Dihydrolipoamide-E" >
</speciesReference>
<speciesReference species="NAD+" >
</speciesReference>
</listOfReactants>
<listOfProducts>
<speciesReference species="H+" >
</speciesReference>
<speciesReference species="Lipoamide-E" >
</speciesReference>
<speciesReference species="NADH" >
</speciesReference>
</listOfProducts>
<annotation xmlns:yana="http://www.uni-wuerzburg.de" >3744;189</annotation></reaction>
<reaction id="R02237_EC_6.3.2.17" reversible="false" name="dihydrofolate synthase  (DHFS)  folC2 from a paper CT611 EC_6.3.2.17/6.3.2.12" >
<listOfReactants>
<speciesReference species="ATP" >
</speciesReference>
<speciesReference species="Dihydropteroate" >
</speciesReference>
<speciesReference species="Glu" >
</speciesReference>
</listOfReactants>
<listOfProducts>
<speciesReference species="2P" >
</speciesReference>
<speciesReference species="ADP" >
</speciesReference>
<speciesReference species="DHF" >
</speciesReference>
</listOfProducts>
<annotation xmlns:yana="http://www.uni-wuerzburg.de" >2787;2881</annotation></reaction>
<reaction id="R04097_EC_2.3.1.168" reversible="false" name="2-oxoisovalerate dehydrogenase E2 component (dihydrolipoyl transacylase) [EC:2.3.1.168]" >
<listOfReactants>
<speciesReference species="CoA" >
</speciesReference>
<speciesReference species="S-3-Methylbutanoyl-dihydrolipoamideE" >
</speciesReference>
</listOfReactants>
<listOfProducts>
<speciesReference species="Dihydrolipoamide-E" >
</speciesReference>
<speciesReference species="Methylbutanoyl-CoA" >
</speciesReference>
</listOfProducts>
<annotation xmlns:yana="http://www.uni-wuerzburg.de" >3605;404</annotation></reaction>
<reaction id="R04621_EC_3.6.1.-" reversible="false" name="EC_3.6.1.-" >
<listOfReactants>
<speciesReference species="78-Dihydroneopterin3P" >
</speciesReference>
<speciesReference species="Orthophosphate" >
</speciesReference>
</listOfReactants>
<listOfProducts>
<speciesReference species="78-Dihydroneopterin" >
</speciesReference>
<speciesReference species="H2O" >
</speciesReference>
</listOfProducts>
<annotation xmlns:yana="http://www.uni-wuerzburg.de" >2440;2700</annotation></reaction>
<reaction id="R11072_EC_4.2.1.160" reversible="false" name="EC_4.2.1.160" >
<listOfReactants>
<speciesReference species="25-Diamino-6-5-P-D-ribosylamino-pyrimidine-4-3Hone" >
</speciesReference>
</listOfReactants>
<listOfProducts>
<speciesReference species="78-Dihydroneopterin3P" >
</speciesReference>
<speciesReference species="H2O" >
</speciesReference>
</listOfProducts>
<annotation xmlns:yana="http://www.uni-wuerzburg.de" >2720;2230</annotation></reaction>
<reaction id="UndecaprenolK_R05626_EC_2.7.1.66" reversible="false" name="2.7.1.66" >
<listOfReactants>
<speciesReference species="ATP" >
</speciesReference>
<speciesReference species="Undecaprenol" >
</speciesReference>
</listOfReactants>
<listOfProducts>
<speciesReference species="ADP" >
</speciesReference>
<speciesReference species="Undecaprenyl-P" >
</speciesReference>
</listOfProducts>
<annotation xmlns:yana="http://www.uni-wuerzburg.de" >30;315</annotation></reaction>
</listOfReactions>
</model>
</sbml>
